# Supplementary material for: Multiple roles of DNA methylation in sea-ice bacterial communities and associated viruses
Source: ISME J. 2025 Aug 30;19(1):wraf198. doi: 10.1093/ismejo/wraf198 (PMC12570018; doi:10.1093/ismejo/wraf198)
Supplement: File_S2_wraf198 [file file_s2_wraf198.zip]

Archive with 1 entries (1 files):
- File_S2_wraf198.tsv
