# Supplementary material for: Multiple roles of DNA methylation in sea-ice bacterial communities and associated viruses
Source: ISME J. 2025 Aug 30;19(1):wraf198. doi: 10.1093/ismejo/wraf198 (PMC12570018; doi:10.1093/ismejo/wraf198)
Supplement: File_S2_wraf198 [file file_s2_wraf198.zip › File_S2_wraf198.tsv]

Operon	Gene	System Type	Gene type	HMM	Evalue	REBASE homolog	Homolog identity(%)	Homolog methylation	Homolog motif
RM Operon #1	c_000000000282_120	RM_Type_I	RE	Type_I_REases_FAM_2.einsi_trimmed	9.4e-103	FenDK69ORF12900P	77.475
RM Operon #1	c_000000000282_121	RM_Type_I	RE	Type_I_REases_FAM_2.einsi_trimmed	6.8e-15	FspM31R6ORF9355P	89.286
RM Operon #1	c_000000000282_132	RM_Type_II	MT	Type_II_MTases_FAM_33	3.1e-12	M.Mtr4126ORF1391P	59.13	m6A
RM Operon #1	c_000000000282_131	RM_Type_II	MT	Type_II_MTases_FAM_33	0.009	M.PspJZB09ORFAP	79.661	m6A
RM Operon #10	c_000000009740_13	RM_Type_II	MT	Type_II_MTases_FAM_0	6.6e-53	M.SspYLB08ORF3315P	79.962	m5C
RM Operon #10	c_000000009740_15	RM_Type_II	RE	Type_II_REase21	1.7e-20	PaqP86ORF18270P	80.11
RM Operon #100	c_000000081936_1	RM_Type_IIG	IIG	Type_IIG_FAM_1.einsi_trimmed	2.2e-89	Rso909ORFBP	55.814	m6A
RM Operon #101	c_000000082091_8	RM_Type_I	SP	Type_I_S_51	6.5e-104
RM Operon #101	c_000000082091_9	RM_Type_I	MT	Type_I_MTases_FAM_0	5.1e-165	M.LspA80ORF13005P	92.308	m6A
RM Operon #101	c_000000082091_5	RM_Type_I	RE	Type_I_REases_FAM_0.einsi_trimmed	1.6e-167	Tsp15PAORF4145P	83.113
RM Operon #102	c_000000082386_31	RM_Type_I	MT	Type_I_MTases_FAM_0	7.4e-170	M.VbaT37ORF8495P	76.046	m6A
RM Operon #102	c_000000082386_29	RM_Type_I	SP	Type_I_S_04	1.5e-29	S.VsiT47ORF4840P	50.929
RM Operon #102	c_000000082386_23	RM_Type_I	RE	Type_I_REases_FAM_0.einsi_trimmed	2.5e-193	VbaT37ORF8495P	73.765
RM Operon #103	c_000000083145_23	RM_Type_IV	RE	Type_IV_22-RM_Type_IV__Type_IV_REases	1.2e-41
RM Operon #104	c_000000083147_29	RM_Type_I	MT	Type_I_MTases_FAM_3	2.6e-182	M.NulPLRORF4700P	87.043	m6A
RM Operon #104	c_000000083147_27	RM_Type_I	RE	Type_I_REases_FAM_1.einsi_trimmed	0.0	Mpr1039ORFBP	91.209
RM Operon #104	c_000000083147_28	RM_Type_I	SP	Type_I_S_52	1.4e-77	S.PspKT25bORF235P	61.589
RM Operon #105	c_000000084549_160	RM_Type_IIG	IIG	Type_IIG_3	1.3e-108
RM Operon #106	c_000000084908_405	RM_Type_I	MT	Type_I_MTases_FAM_3	1.8e-277	M.PstRCH2II	96.657	m6A	CAGCNNNNNNNTCTY
RM Operon #106	c_000000084908_410	RM_Type_I	RE	Type_I_REases_FAM_1.einsi_trimmed	0.0	PfuSB1ORFDP	94.816
RM Operon #106	c_000000084908_406	RM_Type_I	SP	Type_I_S_52	2.8e-86	S.PaePA7II	69.584
RM Operon #107	c_000000085742_178	RM_Type_I	SP	Type_I_S_06	1.3e-53
RM Operon #107	c_000000085742_177	RM_Type_I	MT	Type_I_MTases_FAM_0	7.4e-159	M.Pspc21ORF18310P	97.336	m6A
RM Operon #107	c_000000085742_183	RM_Type_I	RE	Type_I_REases_FAM_0.einsi_trimmed	2.1e-266	PspOIL1ORF9665P	91.544
RM Operon #108	c_000000085743_435	RM_Type_I	RE	Type_I_REases_FAM_0.einsi_trimmed	2.8e-242	AchHR1ORF23605P	85.977
RM Operon #108	c_000000085743_441	RM_Type_I	MT	Type_I_MTases_FAM_0	7.1e-172	M.Pst29243ORF3940P	83.717	m6A
RM Operon #108	c_000000085743_437	RM_Type_IV	RE	FAM_2-RM_Type_IV__Type_IV_REases	4.7e-29	Pae27930McrBCP_(Pae27930McrCP)	71.233
RM Operon #108	c_000000085743_439	RM_Type_IV	RE	FAM_1-RM_Type_IV__Type_IV_REases	5.8e-75	PspS1G1McrBCP_(PspS1G1McrBP)	62.939
RM Operon #108	c_000000085743_440	RM_Type_I	SP	Type_I_S_06	2.8e-59	S.Pav3491ORF28445P	60.6
RM Operon #109	c_000000085743_494	RM_Type_I	MT	Type_I_MTases_FAM_0	9.7e-165	M1.CspCD1ORF5520P	97.189	m6A
RM Operon #109	c_000000085743_493	RM_Type_I	MT	Type_I_MTases_FAM_0	3.8e-152	M2.TspXSGORF56P	94.685	m6A
RM Operon #109	c_000000085743_486	RM_Type_IV	RE	FAM_2-RM_Type_IV__Type_IV_REases	7e-28	Pspc21McrBCP_(Pspc21McrCP)	91.803
RM Operon #109	c_000000085743_489	RM_Type_I	RE	Type_I_REases_FAM_0.einsi_trimmed	1.9e-71	Pst55ORF20210P	99.32
RM Operon #109	c_000000085743_492	RM_Type_I	SP	Type_I_S_02	3.2e-57	S.Pae14692ORFJP	91.294
RM Operon #11	c_000000009740_169	RM_Type_IV	RE	putative_typeiv	2.4e-189	Pin37ORF2523P	89.397
RM Operon #110	c_000000085875_184	RM_Type_I	RE	Type_I_REases_FAM_0.einsi_trimmed	9.4e-09	AwoDORF1175P	82.353
RM Operon #110	c_000000085875_188	RM_Type_I	MT	Type_I_MTases_FAM_0	5.1e-163	M.Asa1238ORF10665P	80.574	m6A
RM Operon #110	c_000000085875_186	RM_Type_I	SP	Type_I_S_51	3.1e-30	S.Vru14531ORFHP	64.122
RM Operon #110	c_000000085875_183	RM_Type_I	RE	Type_I_REases_FAM_0.einsi_trimmed	8.4e-11	VcaLB102ORF20660P	85.075
RM Operon #111	c_000000086659_8	RM_Type_IV	RE	putative_typeiv	1e-262	Csp20917ORF795P	87.76
RM Operon #112	c_000000087049_11	RM_Type_I	MT	Type_I_MTases_FAM_0	3.1e-128	M.Wsp326ORF13920P	91.631	m6A
RM Operon #112	c_000000087049_3	RM_Type_I	RE	Type_I_REases_FAM_0.einsi_trimmed	4e-215	Wsp326ORF13920P	90.11
RM Operon #113	c_000000089460_21	RM_Type_IV	RE	putative_typeiv	3.4e-186	Gpu611ORF1206P	77.74
RM Operon #114	c_000000089877_3	RM_Type_II	MT	Type_II_MTases_FAM_22	3.6e-161	M.PspSA410ORF12620P	88.657	m5C
RM Operon #114	c_000000089877_2	RM_Type_II	RE	Type_II_REase34	1.5e-63	PspF4M1ORF16745P	84.783
RM Operon #115	c_000000089883_19	RM_Type_II	RE	Type_II_REase06	4.2e-18
RM Operon #115	c_000000089883_20	RM_Type_II	MT	Type_II_MTases_FAM_0	1.2e-102	M.MspT28ORF17785P	87.571	m5C
RM Operon #116	c_000000089893_2	RM_Type_II	RE	Type_II_REase28	7.1e-83	FspTR2ORF6385P	74.126
RM Operon #116	c_000000089893_3	RM_Type_II	MT	Type_II_MTases_FAM_2	3.2e-110	M.Fps3660ORF400P	79.653	m5C
RM Operon #117	c_000000089895_7	RM_Type_II	RE	Type_II_REase38	1.5e-108	Cpi21068ORF14965P	63.39
RM Operon #117	c_000000089895_8	RM_Type_II	RE	Type_II_REase06	1.1e-10	Cpi21068ORF14965P	67.299
RM Operon #117	c_000000089895_9	RM_Type_II	MT	Type_II_MTases_FAM_0	3e-85	M.Tsps12ORF1940P	82.482	m5C
RM Operon #118	c_000000089896_2	RM_Type_II	RE	Type_II_REase19	0.025	LspRS19ORF12240P	68.533
RM Operon #118	c_000000089896_1	RM_Type_II	MT	Type_II_MTases_FAM_2	2e-68	M.LspRS19ORF12240P	85.838	m5C
RM Operon #119	c_000000090768_4	RM_Type_IV	RE	FAM_2-RM_Type_IV__Type_IV_REases	2.7e-63
RM Operon #119	c_000000090768_5	RM_Type_IV	RE	FAM_1-RM_Type_IV__Type_IV_REases	2.4e-80	BreNIT02McrBCP_(BreNIT02McrBP)	57.432
RM Operon #12	c_000000010737_38	RM_Type_IV	RE	putative_typeiv	2.4e-282	SspW1ORF11900P	84.726
RM Operon #120	c_000000091391_138	RM_Type_IV	RE	putative_typeiv	0.0	GspJM1ORFFP	83.392
RM Operon #121	c_000000091854_8	RM_Type_IV	RE	Type_IV_21-RM_Type_IV__Type_IV_REases	3.7e-107	Fag3901McrB2P	58.295
RM Operon #121	c_000000091854_6	RM_Type_II	MT	Type_II_MTases_FAM_0	6.3e-94	M.Pun42175ORF7480P	78.02	m5C
RM Operon #121	c_000000091854_5	RM_Type_II	MT	Type_II_MTases_FAM_0	1.3e-97	M.Pun42175ORF7485P	79.012	m5C
RM Operon #122	c_000000092855_10	RM_Type_I	RE	Type_I_REases_FAM_0.einsi_trimmed	5.4e-25	BcoCC99ORF2504P	87.302
RM Operon #122	c_000000092855_11	RM_Type_I	RE	Type_I_REases_FAM_0.einsi_trimmed	3.1e-40	Lsp19329ORF2640P	89.818
RM Operon #122	c_000000092855_12	RM_Type_I	RE	Type_I_REases_FAM_0.einsi_trimmed	2.3e-14	Lsp19329ORF2640P	84.416
RM Operon #122	c_000000092855_7	RM_Type_II	MT	Type_II_MTases_FAM_33	1.3e-05	M.BcoCC99ORF2504P	84.694	m6A
RM Operon #122	c_000000092855_6	RM_Type_I	MT	Type_I_MTases_FAM_0	8.9e-49	M.Lsp19329ORF2640P_(M.Lsp19329ORF2640BP)	80.18	m6A
RM Operon #122	c_000000092855_5	RM_Type_I	SP	Type_I_S_06	4.4e-59	S.Vru14531ORFCP	62.411
RM Operon #123	c_000000092855_28	RM_Type_IV	RE	FAM_1-RM_Type_IV__Type_IV_REases	7.3e-42
RM Operon #124	c_000000092872_36	RM_Type_II	MT	Type_II_MTases_FAM_33	0.02	M.SpuJNE2ORF18275P	89.474	m6A
RM Operon #124	c_000000092872_35	RM_Type_II	MT	Type_II_MTases_FAM_33	2.6e-07	M.SspMTB7ORF2080P	91.129	m6A
RM Operon #124	c_000000092872_37	RM_Type_I	MT	Type_I_MTases_FAM_2	1.2e-91	M.SspMTB7ORF2080P	81.967	m6A
RM Operon #124	c_000000092872_34	RM_Type_I	RE	Type_I_REases_FAM_2.einsi_trimmed	6.1e-182	MspBBA51ORFEP	76.329
RM Operon #124	c_000000092872_38	RM_Type_I	SP	Type_I_S_52	2e-59	S2.TspASORF7130P	53.589
RM Operon #125	c_000000093217_4	RM_Type_III	RE	Type_III_REases_FAM_0.einsi_trimmed	7.4e-28	AalSMS7IP	83.168		TGAATC
RM Operon #125	c_000000093217_3	RM_Type_III	RE	Type_III_REases_FAM_0.einsi_trimmed	7.8e-93	GspJM1ORFRP	88.713
RM Operon #125	c_000000093217_5	RM_Type_III	MT	Type_III_MTases_FAM_0	1.2e-87	M.Ssa48ORF636P	87.591	m6A
RM Operon #125	c_000000093217_6	RM_Type_II	MT	Type_II_MTases_FAM_3	0.0029	M.Ssa48ORF636P	76.72	m6A
RM Operon #126	c_000000094357_10	RM_Type_IV	RE	putative_typeiv	0.0	Pin37ORF2683P	76.587
RM Operon #127	c_000000094407_14	RM_Type_II	MT	Type_II_MTases_FAM_2	1.6e-30
RM Operon #127	c_000000094407_21	RM_Type_I	RE	Type_I_REases_FAM_2.einsi_trimmed	1.1e-09
RM Operon #127	c_000000094407_22	RM_Type_I	RE	Type_I_REases_FAM_2.einsi_trimmed	2.1e-15
RM Operon #128	c_000000095291_8	RM_Type_II	RE	Type_II_REase22	1e-33	LloB1445ORF17315P	64.316
RM Operon #128	c_000000095291_9	RM_Type_II	MT	Type_II_MTases_FAM_2	5.8e-107	M.Lal216ORF2025P	79.955	m5C	CCWGG
RM Operon #129	c_000000095379_729	RM_Type_III	MT	Type_III_MTases_FAM_0	5.8e-159	M.MspES1ORF11235P	70.146	m6A
RM Operon #129	c_000000095379_727	RM_Type_III	RE	Type_III_REases_FAM_0.einsi_trimmed	8.9e-216	MspES1ORF11235P	80.444
RM Operon #13	c_000000011725_5	RM_Type_IIG	IIG	Type_IIG_FAM_1.einsi_trimmed	1.5e-199	AleNR4ORF2941P_(AleNR4ORF2941AP)	78.571	m6A
RM Operon #130	c_000000095418_5	RM_Type_I	SP	Type_I_S_06	3.2e-49
RM Operon #130	c_000000095418_13	RM_Type_I	RE	Type_I_REases_FAM_0.einsi_trimmed	1.9e-94	AspS89ORFAP	68.333
RM Operon #130	c_000000095418_1	RM_Type_I	MT	Type_I_MTases_FAM_0	1.5e-169	M.DhyAcRS1ORF6245P	75.045	m6A
RM Operon #131	c_000000097155_3	RM_Type_IV	RE	Type_IV_05-RM_Type_IV__Type_IV_REases	3.9e-18
RM Operon #132	c_000000099216_7	RM_Type_IV	RE	putative_typeiv	1.9e-262	Csp20917ORF795P	81.789
RM Operon #133	c_000000099217_4	RM_Type_IV	RE	putative_typeiv	1e-175	CpsORF3374P	79.65
RM Operon #133	c_000000099217_2	RM_Type_IV	RE	putative_typeiv	4.3e-189	CspM166ORF19345P	80.208
RM Operon #134	c_000000100290_2	RM_Type_II	RE	Type_II_REase06	2.4e-36
RM Operon #134	c_000000100290_1	RM_Type_II	MT	Type_II_MTases_FAM_0	1e-77	M.Gsp19039ORF2111P	62.931	m5C
RM Operon #135	c_000000101093_9	RM_Type_II	RE	Type_II_REase06	3.7e-07
RM Operon #135	c_000000101093_11	RM_Type_II	MT	Type_II_MTases_FAM_0	2.8e-74	M.KrhiGEMORF2799P	63.789	m5C
RM Operon #136	c_000000101473_19	RM_Type_I	SP	Type_I_S_06	8.7e-53
RM Operon #136	c_000000101473_22	RM_Type_I	RE	Type_I_REases_FAM_0.einsi_trimmed	1.4e-90	Fsp76ORFCP	62.537		CCANNNNNNTTC
RM Operon #136	c_000000101473_20	RM_Type_I	MT	Type_I_MTases_FAM_0	8.3e-106	M.TdiTDORF5205P	67.033	m6A
RM Operon #137	c_000000101579_5	RM_Type_I	RE	Type_I_REases_FAM_2.einsi_trimmed	9.5e-09
RM Operon #137	c_000000101579_11	RM_Type_II	MT	Type_II_MTases_FAM_2	4.3e-38
RM Operon #138	c_000000102125_2	RM_Type_I	MT	Type_I_MTases_FAM_0	6.1e-165	M.DinSCBMORF5690P	74.406	m6A
RM Operon #138	c_000000102125_6	RM_Type_I	RE	Type_I_REases_FAM_0.einsi_trimmed	3.6e-70	Vsp26660ORF16265P	66.797
RM Operon #139	c_000000105215_8	RM_Type_I	RE	Type_I_REases_FAM_2.einsi_trimmed	1.2e-19	HneORF2542P	56.693
RM Operon #139	c_000000105215_2	RM_Type_I	MT	Type_I_MTases_FAM_1	7.1e-178	M.TunA1ORF6805P	74.148	m6A
RM Operon #139	c_000000105215_6	RM_Type_I	RE	Type_I_REases_FAM_2.einsi_trimmed	1.4e-49	PbaPla110ORF43820P	58.495
RM Operon #139	c_000000105215_7	RM_Type_I	RE	Type_I_REases_FAM_2.einsi_trimmed	2.4e-35	PbaPla110ORF43820P	77.647
RM Operon #139	c_000000105215_3	RM_Type_I	SP	Type_I_S_51	1e-59	S.MsiT4MORF1453P	55.99
RM Operon #14	c_000000012477_82	RM_Type_IV	RE	putative_typeiv	7.3e-82	CpsORF3374P	87.124
RM Operon #14	c_000000012477_83	RM_Type_IV	RE	putative_typeiv	4.9e-142	CpsORF3374P	78.686
RM Operon #15	c_000000012767_15	RM_Type_III	RE	Type_III_REases_FAM_1.einsi_trimmed	2.3e-05
RM Operon #15	c_000000012767_22	RM_Type_II	MT	Type_II_MTases_FAM_24	8.3e-53
RM Operon #16	c_000000014100_9	RM_Type_IV	RE	FAM_0-RM_Type_IV__Type_IV_REases	2.3e-41	Msa21150Mrr3P	63.545
RM Operon #17	c_000000014136_12	RM_Type_II	MT	Type_II_MTases_FAM_4	2.8e-13
RM Operon #17	c_000000014136_16	RM_Type_II	RE	Type_II_REase19	3.5e-07
RM Operon #18	c_000000014222_45	RM_Type_I	MT	Type_I_MTases_FAM_0	3.3e-64	M.Cpo15ORFCP	89.954	m6A
RM Operon #18	c_000000014222_31	RM_Type_I	RE	Type_I_REases_FAM_0.einsi_trimmed	1.8e-26	PspL3A3ORFAP	91.489
RM Operon #18	c_000000014222_34	RM_Type_I	RE	Type_I_REases_FAM_0.einsi_trimmed	1.4e-19	PspL3A3ORFAP	92.105
RM Operon #18	c_000000014222_37	RM_Type_I	SP	Type_I_S_51	2e-50	S.PspHJ039IV	77.778		TACNNNNNNTGAG
RM Operon #19	c_000000022556_3	RM_Type_I	RE	Type_I_REases_FAM_2.einsi_trimmed	5e-35	CspM166ORF6485P_(CspM166ORF6485AP)	93.878
RM Operon #19	c_000000022556_8	RM_Type_I	MT	Type_I_MTases_FAM_1	2.1e-62	M.Pps170ORF3729P	96.023	m6A
RM Operon #19	c_000000022556_1	RM_Type_I	RE	Type_I_REases_FAM_2.einsi_trimmed	1.2e-31	Pps170ORF3729P	90.909
RM Operon #19	c_000000022556_4	RM_Type_I	RE	Type_I_REases_FAM_2.einsi_trimmed	2.6e-87	Pps170ORF3729P	93.208
RM Operon #19	c_000000022556_5	RM_Type_I	RE	Type_I_REases_FAM_2.einsi_trimmed	7.8e-07	Pps170ORF3729P	98.611
RM Operon #19	c_000000022556_6	RM_Type_I	RE	Type_I_REases_FAM_2.einsi_trimmed	4.2e-29	Pps170ORF3729P	96.241
RM Operon #2	c_000000000762_6	RM_Type_IIG	IIG	Type_IIG_FAM_0.einsi_trimmed	2.9e-101	NmaS108ORF1988P	72.894	m6A
RM Operon #20	c_000000028714_4	RM_Type_I	MT	Type_I_MTases_FAM_0	2.8e-147	M.AspM31ORF10340P	76.82	m6A
RM Operon #20	c_000000028714_3	RM_Type_I	SP	Type_I_S_02	2.3e-18	S.PspCJ43ORF4595P	67.733
RM Operon #20	c_000000028714_2	RM_Type_I	RE	Type_I_REases_FAM_0.einsi_trimmed	1.9e-256	TovA8ORFAP	93.663
RM Operon #21	c_000000029896_7	RM_Type_I	RE	Type_I_REases_FAM_0.einsi_trimmed	4.2e-25	FspM13ORF3720P	59.459
RM Operon #21	c_000000029896_1	RM_Type_II	MT	Type_II_MTases_FAM_33	4.2e-05	M.PspHJ039ORFEP_(M.PspHJ039ORFEBP)	60.87	m6A
RM Operon #21	c_000000029896_9	RM_Type_I	RE	Type_I_REases_FAM_0.einsi_trimmed	7.3e-10	WspZ215ORFEP	75.556
RM Operon #22	c_000000031049_6	RM_Type_I	SP	Type_I_S_51	1.4e-89
RM Operon #22	c_000000031049_5	RM_Type_I	RE	Type_I_REases_FAM_0.einsi_trimmed	3.2e-178	Awo160ORF1234P	79.282
RM Operon #22	c_000000031049_7	RM_Type_I	MT	Type_I_MTases_FAM_0	4.1e-179	M.Asa1238ORF10665P	80.328	m6A
RM Operon #22	c_000000031049_9	RM_Type_I	MT	Type_I_MTases_FAM_0	2.2e-111	M1.Sal17379ORF38320P	53.965	m6A
RM Operon #23	c_000000031557_36	RM_Type_I	RE	Type_I_REases_FAM_2.einsi_trimmed	2e-12
RM Operon #23	c_000000031557_39	RM_Type_II	MT	Type_II_MTases_FAM_2	2.1e-43	M.Uph13359ORFN2P	52.857	m5C	GATC
RM Operon #24	c_000000032327_5	RM_Type_II	MT	Type_II_MTases_FAM_0	1.8e-92	M.TdiTDORF7660P	94.828	m5C	GGNCC
RM Operon #24	c_000000032327_6	RM_Type_II	RE	Type_II_REase12	4.5e-57	TdiTDORF7660P	82.661		GGNCC
RM Operon #25	c_000000032327_17	RM_Type_II	MT	Type_II_MTases_FAM_0	1.8e-92	M.TdiTDORF7660P	94.828	m5C	GGNCC
RM Operon #25	c_000000032327_18	RM_Type_II	RE	Type_II_REase12	4.5e-57	TdiTDORF7660P	82.661		GGNCC
RM Operon #26	c_000000032671_22	RM_Type_I	RE	Type_I_REases_FAM_2.einsi_trimmed	1.1e-39	Aba1801ORF3734P	93.16
RM Operon #26	c_000000032671_20	RM_Type_I	RE	Type_I_REases_FAM_2.einsi_trimmed	2.8e-42	Ano1097ORF19635P	95.357
RM Operon #26	c_000000032671_21	RM_Type_I	RE	Type_I_REases_FAM_2.einsi_trimmed	4.9e-27	Asp24ORFAP	97.744
RM Operon #26	c_000000032671_24	RM_Type_I	MT	Type_I_MTases_FAM_1	5.7e-177	M.AveDM21ORF4600P	96.552	m6A
RM Operon #26	c_000000032671_23	RM_Type_I	SP	Type_I_S_51	1.5e-69	S.Aba59501ORF540P	71.066		GYAYNNNNGRTG
RM Operon #27	c_000000066831_8	RM_Type_I	MT	Type_I_MTases_FAM_1	5.5e-155	M.Dac2973ORF1802P	72.653	m6A
RM Operon #27	c_000000066831_1	RM_Type_I	RE	Type_I_REases_FAM_2.einsi_trimmed	6.6e-110	PfuZJU1IIP	71.082		GGANNNNNNNNTCTT
RM Operon #27	c_000000066831_5	RM_Type_I	SP	Type_I_S_04	9.7e-34	S.TspCT3ORF12670P	52.508
RM Operon #28	c_000000066910_5	RM_Type_I	RE	Type_I_REases_FAM_1.einsi_trimmed	6.1e-61	EsaSS1025ORFAP	77.727
RM Operon #28	c_000000066910_6	RM_Type_I	RE	Type_I_REases_FAM_1.einsi_trimmed	9.2e-70	EsaSS162ORFAP	82.008
RM Operon #28	c_000000066910_2	RM_Type_I	MT	Type_I_MTases_FAM_3	1.4e-88	M.Psp3378ORF2870P	95.902	m6A
RM Operon #28	c_000000066910_3	RM_Type_I	MT	Type_I_MTases_FAM_3	1.5e-70	M.Psp3378ORF2870P	92.683	m6A
RM Operon #28	c_000000066910_7	RM_Type_I	RE	Type_I_REases_FAM_1.einsi_trimmed	1.2e-78	Msp501ORF3710P	78.74
RM Operon #29	c_000000066911_4	RM_Type_IV	RE	FAM_0-RM_Type_IV__Type_IV_REases	1.4e-45	HspGSB9MrrP	73.463
RM Operon #29	c_000000066911_8	RM_Type_IIG	IIG	Type_IIG_FAM_0.einsi_trimmed	3.9e-134	MyuLY01ORF10805P	76.169	m6A
RM Operon #3	c_000000004513_7	RM_Type_IIG	IIG	Type_IIG_5	1.1e-173	Pli11ORF17275P	66.667	m6A
RM Operon #30	c_000000066913_14	RM_Type_I	MT	Type_I_MTases_FAM_2	2.3e-166	M.MspI7ORFCP	91.803	m6A
RM Operon #30	c_000000066913_13	RM_Type_I	RE	Type_I_REases_FAM_2.einsi_trimmed	3.9e-165	Pun42175ORF6955P	80.37
RM Operon #30	c_000000066913_15	RM_Type_I	SP	Type_I_S_52	1.7e-77	S.Sen159ORFGP	50.108		AACNNNNNNGTRC
RM Operon #31	c_000000066914_8	RM_Type_I	RE	Type_I_REases_FAM_0.einsi_trimmed	6e-13	BspCF50ORF2051P	89.333
RM Operon #31	c_000000066914_9	RM_Type_I	RE	Type_I_REases_FAM_0.einsi_trimmed	6.4e-07	HspAPR13ORF20905P	66.667
RM Operon #31	c_000000066914_10	RM_Type_I	RE	Type_I_REases_FAM_0.einsi_trimmed	1.3e-19	HspAPR13ORF20905P	95.455
RM Operon #31	c_000000066914_6	RM_Type_I	MT	Type_I_MTases_FAM_0	1.2e-153	M.HspAPR13ORF20905P	68.973	m6A
RM Operon #31	c_000000066914_11	RM_Type_I	RE	Type_I_REases_FAM_0.einsi_trimmed	6.8e-19	Rsl19594ORF5923P	88.136
RM Operon #32	c_000000068329_11	RM_Type_II	RE	Type_II_REase21	5e-37	Jma19592ORFCP	88.52
RM Operon #32	c_000000068329_10	RM_Type_II	MT	Type_II_MTases_FAM_0	2e-74	M.NulPLRORF1370P	89.796	m5C
RM Operon #33	c_000000068352_3	RM_Type_II	MT	Type_II_MTases_FAM_0	1.4e-49	M.Kan3317ORF230P	92.797	m5C
RM Operon #33	c_000000068352_2	RM_Type_II	RE	Type_II_REase17	1.6e-36	MspK001ORFBP	76.227
RM Operon #34	c_000000068376_23	RM_Type_II	MT	Type_II_MTases_FAM_42	3e-99	M.AmaHL49ORFCP	69.876		GAATTC
RM Operon #34	c_000000068376_13	RM_Type_II	MT	Type_II_MTases_FAM_4	3.5e-35	M1.Pag204ORF44460P	66.667
RM Operon #34	c_000000068376_12	RM_Type_II	MT	Type_II_MTases_FAM_4	8.5e-36	M2.Pag204ORF44460P	63.806
RM Operon #34	c_000000068376_24	RM_Type_II	RE	Type_II_REase27	2.8e-25	Pba471ORF447P	76.744
RM Operon #35	c_000000068379_4	RM_Type_II	MT	Type_II_MTases_FAM_2	2e-88	M.FspGS13ORF11320P	86.207	m5C
RM Operon #35	c_000000068379_3	RM_Type_II	RE	Type_II_REase31	1.7e-19	Nsp13191ORF10575P	80.263
RM Operon #36	c_000000068382_11	RM_Type_II	MT	Type_II_MTases_FAM_29	5.2e-109	M.Rsp15ORF560P	58.494
RM Operon #36	c_000000068382_10	RM_Type_IIG	IIG	Type_IIG_FAM_0.einsi_trimmed	7.9e-105	Rsp15ORF560P	62.332	m6A
RM Operon #37	c_000000068388_269	RM_Type_II	RE	Type_II_REase21	5e-37	Jma19592ORFCP	88.52
RM Operon #37	c_000000068388_270	RM_Type_II	MT	Type_II_MTases_FAM_0	2e-74	M.NulPLRORF1370P	89.796	m5C
RM Operon #38	c_000000068392_18	RM_Type_II	MT	Type_II_MTases_FAM_0	2.4e-84	M.UbaSCBORF14710P	91.977	m5C	GGCC
RM Operon #38	c_000000068392_19	RM_Type_II	RE	Type_II_REase24	1.5e-58	UbaSCBORF14710P	84.286		GGCC
RM Operon #39	c_000000068406_2	RM_Type_II	MT	Type_II_MTases_FAM_2	2e-88	M.FspGS13ORF11320P	86.207	m5C
RM Operon #39	c_000000068406_1	RM_Type_II	RE	Type_II_REase31	1.7e-19	Nsp13191ORF10575P	80.263
RM Operon #4	c_000000005644_3	RM_Type_I	RE	Type_I_REases_FAM_2.einsi_trimmed	1.6e-224	CspKL20ORFBP	88.194
RM Operon #4	c_000000005644_5	RM_Type_I	MT	Type_I_MTases_FAM_1	3.1e-197	M.CspM166ORF6485P	98.39	m6A
RM Operon #40	c_000000069280_12	RM_Type_IIG	IIG	Type_IIG_FAM_2.einsi_trimmed	2.1e-299	Psp333ORF3375P	86.155	m6A
RM Operon #41	c_000000069283_5	RM_Type_I	RE	Type_I_REases_FAM_2.einsi_trimmed	9.5e-195	AleNR4ORF2681P	93.982
RM Operon #41	c_000000069283_2	RM_Type_I	MT	Type_I_MTases_FAM_1	5e-115	M.AleSS8ORF2000P	92.674	m6A
RM Operon #42	c_000000069285_2	RM_Type_IV	RE	Type_IV_05-RM_Type_IV__Type_IV_REases	2.7e-23	Psa12145McrBP	52.247
RM Operon #43	c_000000069289_4	RM_Type_IIG	IIG	Type_IIG_4	8e-254	CspL1A9ORFEP	66.883	m6A
RM Operon #44	c_000000069291_6	RM_Type_I	SP	Type_I_S_51	6.6e-67
RM Operon #44	c_000000069291_7	RM_Type_I	RE	Type_I_REases_FAM_2.einsi_trimmed	1.3e-123	CspJ200ORF11455P	67.746
RM Operon #44	c_000000069291_5	RM_Type_I	MT	Type_I_MTases_FAM_1	6.2e-156	M.SbrRU1ORF462P	78.296	m6A
RM Operon #45	c_000000069292_1	RM_Type_I	MT	Type_I_MTases_FAM_3	6.2e-274	M.PspSA410ORF5010P	93.208	m6A
RM Operon #45	c_000000069292_4	RM_Type_I	RE	Type_I_REases_FAM_1.einsi_trimmed	3e-261	PspSA410ORF5010P	97.05
RM Operon #45	c_000000069292_2	RM_Type_I	SP	Type_I_S_52	1.1e-67	S.LveDOK28I	63.014		ATGNNNNNNNTCC
RM Operon #46	c_000000069293_2	RM_Type_I	MT	Type_I_MTases_FAM_0	6.2e-109	M.Pli11ORF7255P	92.62	m6A
RM Operon #46	c_000000069293_1	RM_Type_I	RE	Type_I_REases_FAM_0.einsi_trimmed	2.3e-84	PspSA412ORF16480P	94.583
RM Operon #46	c_000000069293_3	RM_Type_I	SP	Type_I_S_06	1.9e-58	S.Wsppc19ORF10960P	50.658
RM Operon #47	c_000000069295_1	RM_Type_I	MT	Type_I_MTases_FAM_1	4.5e-163	M.FenDK69ORF12900P	77.731	m6A
RM Operon #47	c_000000069295_5	RM_Type_I	RE	Type_I_REases_FAM_2.einsi_trimmed	5.4e-136	MspJAM1ORF1968P	61.948
RM Operon #47	c_000000069295_2	RM_Type_I	SP	Type_I_S_03	1.4e-40	S.Pha52418ORF15240P	68.824
RM Operon #48	c_000000069296_5	RM_Type_IIG	IIG	Type_IIG_FAM_0.einsi_trimmed	2.9e-101	NmaS108ORF1988P	72.894	m6A
RM Operon #49	c_000000069297_2	RM_Type_I	MT	Type_I_MTases_FAM_1	1.4e-148	M.Osp396ORF15965P	89.749	m6A
RM Operon #49	c_000000069297_1	RM_Type_I	RE	Type_I_REases_FAM_2.einsi_trimmed	1.3e-29	Osp396ORF15965P	92.034
RM Operon #49	c_000000069297_3	RM_Type_I	SP	Type_I_S_52	1.9e-47	S.AspC21ORF4445P	59.871
RM Operon #5	c_000000006019_3	RM_Type_I	MT	Type_I_MTases_FAM_1	7.8e-93	M.Pin37ORF1896P	91.968	m6A
RM Operon #5	c_000000006019_4	RM_Type_I	MT	Type_I_MTases_FAM_1	9.1e-91	M.Pin37ORF1896P	91.6	m6A
RM Operon #5	c_000000006019_6	RM_Type_I	RE	Type_I_REases_FAM_2.einsi_trimmed	5.1e-262	Pin37ORF1896P	88.041
RM Operon #50	c_000000069298_8	RM_Type_I	RE	Type_I_REases_FAM_2.einsi_trimmed	3.5e-105	Fsp83ORFFP	69.048
RM Operon #50	c_000000069298_4	RM_Type_I	MT	Type_I_MTases_FAM_1	1.6e-147	M.CspJ200ORF11455P	81.556	m6A
RM Operon #50	c_000000069298_6	RM_Type_I	SP	Type_I_S_04	2.5e-20	S.BthBATORF8820P	71.728
RM Operon #51	c_000000069304_10	RM_Type_II	RE	Type_II_REase06	2e-12	Fsp2550ORFDP	58.125
RM Operon #51	c_000000069304_19	RM_Type_I	RE	Type_I_REases_FAM_2.einsi_trimmed	4.2e-76	Fsp83ORFFP	72.062
RM Operon #51	c_000000069304_15	RM_Type_I	MT	Type_I_MTases_FAM_1	3.4e-113	M.CspJ200ORF11455P	81.844	m6A
RM Operon #51	c_000000069304_16	RM_Type_II	MT	Type_II_MTases_FAM_33	0.00094	M.SbrRU1ORF462P	81.203	m6A
RM Operon #51	c_000000069304_18	RM_Type_I	RE	Type_I_REases_FAM_2.einsi_trimmed	3.5e-25	UbaLBORFN1P	65.816
RM Operon #52	c_000000069307_3	RM_Type_I	RE	Type_I_REases_FAM_2.einsi_trimmed	1.7e-33	BthBATORF8865P	77.358
RM Operon #52	c_000000069307_7	RM_Type_I	MT	Type_I_MTases_FAM_1	1.5e-146	M.CspJ200ORF11455P	81.027	m6A
RM Operon #52	c_000000069307_4	RM_Type_I	RE	Type_I_REases_FAM_2.einsi_trimmed	3.4e-12	SbrRU1ORF462P	66.906
RM Operon #52	c_000000069307_2	RM_Type_I	RE	Type_I_REases_FAM_2.einsi_trimmed	2.4e-30	SgoGD1ORF2027P	75.294
RM Operon #53	c_000000069517_44	RM_Type_IV	RE	FAM_2-RM_Type_IV__Type_IV_REases	1.8e-32	LspRS19McrBCP_(LspRS19McrCP)	81.111
RM Operon #53	c_000000069517_30	RM_Type_I	MT	Type_I_MTases_FAM_0	1.9e-112	M.PspSA410ORF3365P	98.356	m6A
RM Operon #53	c_000000069517_31	RM_Type_I	MT	Type_I_MTases_FAM_0	1.5e-48	M.PspSA410ORF3365P	97.436	m6A
RM Operon #53	c_000000069517_38	RM_Type_I	RE	Type_I_REases_FAM_0.einsi_trimmed	8.9e-48	PspSA410ORF3365P	90.411
RM Operon #53	c_000000069517_39	RM_Type_I	RE	Type_I_REases_FAM_0.einsi_trimmed	1.4e-136	PspSA410ORF3365P	97.948
RM Operon #53	c_000000069517_43	RM_Type_IV	RE	FAM_1-RM_Type_IV__Type_IV_REases	5.7e-71	TsoKL19McrBCP_(TsoKL19McrBP)	56.109
RM Operon #54	c_000000069518_108	RM_Type_I	RE	Type_I_REases_FAM_2.einsi_trimmed	3.8e-85	Bth9NORF720P	76.791
RM Operon #54	c_000000069518_111	RM_Type_I	MT	Type_I_MTases_FAM_1	3.4e-109	M.CspJ200ORF11455P	83.758	m6A
RM Operon #54	c_000000069518_109	RM_Type_I	RE	Type_I_REases_FAM_2.einsi_trimmed	2.8e-15	UbaLBORFN1P	67.456
RM Operon #55	c_000000069522_22	RM_Type_IV	RE	Type_IV_01-RM_Type_IV__Type_IV_REases	3.3e-35	AspBL5McrBCP_(AspBL5McrCP)	61.631
RM Operon #55	c_000000069522_21	RM_Type_IV	RE	FAM_1-RM_Type_IV__Type_IV_REases	1.5e-89	Bsp305McrBCP_(Bsp305McrBP)	55.725
RM Operon #56	c_000000069526_20	RM_Type_II	MT	Type_II_MTases_FAM_33	3.8e-06	M1.Nsp269ORF2305P	88.889	m6A
RM Operon #56	c_000000069526_16	RM_Type_II	MT	Type_II_MTases_FAM_33	3.4e-11	M2.Nsp269ORF2305P	96.296	m6A
RM Operon #56	c_000000069526_6	RM_Type_I	RE	Type_I_REases_FAM_0.einsi_trimmed	2.7e-147	Nsp269ORF2305P	89.488
RM Operon #56	c_000000069526_7	RM_Type_I	RE	Type_I_REases_FAM_0.einsi_trimmed	4.8e-32	Nsp269ORF2305P	83.936
RM Operon #56	c_000000069526_14	RM_Type_I	SP	Type_I_S_02	1.6e-52	S.Fsp87ORF1635P	61.299
RM Operon #57	c_000000069622_47	RM_Type_II	RE	Type_II_REase17	1.6e-09	AspEL33ORFAP	90.625		GCSGC
RM Operon #57	c_000000069622_46	RM_Type_II	MT	Type_II_MTases_FAM_16	2.5e-62	M.AspEL33ORFAP	86.508	m5C	GCSGC
RM Operon #58	c_000000069632_246	RM_Type_IV	RE	FAM_1-RM_Type_IV__Type_IV_REases	5.7e-57	AurM3McrBP	61.679
RM Operon #58	c_000000069632_243	RM_Type_IV	RE	putative_typeiv	2e-278	TdiTDORF12160P	74.097
RM Operon #59	c_000000070146_91	RM_Type_II	RE	Type_II_REase09	0.02
RM Operon #59	c_000000070146_99	RM_Type_II	MT	Type_II_MTases_FAM_0	2.7e-62	M.Ppr8039ORFCP	53.481	m5C
RM Operon #6	c_000000007242_92	RM_Type_II	RE	Type_II_REase06	6.8e-07
RM Operon #6	c_000000007242_90	RM_Type_II	MT	Type_II_MTases_FAM_2	1.6e-23	M.Tac106ORF3195P	67.085	m5C
RM Operon #6	c_000000007242_93	RM_Type_II	RE	Type_II_REase02	1.3e-13	RdeR2I	51.034		GCNGC
RM Operon #60	c_000000070580_10	RM_Type_II	RE	Type_II_REase06	1.1e-12	Fsp2550ORFDP	57.5
RM Operon #60	c_000000070580_14	RM_Type_I	MT	Type_I_MTases_FAM_0	1.3e-61	M.PspSA410ORF3365P	83.214	m6A
RM Operon #60	c_000000070580_15	RM_Type_I	MT	Type_I_MTases_FAM_0	1.2e-54	M.PspSA410ORF3365P	95.0	m6A
RM Operon #60	c_000000070580_22	RM_Type_I	RE	Type_I_REases_FAM_0.einsi_trimmed	1.5e-146	PspSA410ORF3365P	95.17
RM Operon #60	c_000000070580_23	RM_Type_I	RE	Type_I_REases_FAM_0.einsi_trimmed	1.6e-38	PspSA410ORF3365P	93.857
RM Operon #60	c_000000070580_17	RM_Type_I	SP	Type_I_S_51	1.8e-53	S.FspSr18ORF16390P	65.06
RM Operon #61	c_000000070581_9	RM_Type_II	RE	Type_II_REase06	5.4e-11	Fsp2550ORFDP	56.875
RM Operon #61	c_000000070581_15	RM_Type_I	MT	Type_I_MTases_FAM_0	1.3e-169	M.PspSA410ORF3365P	92.352	m6A
RM Operon #61	c_000000070581_20	RM_Type_I	RE	Type_I_REases_FAM_0.einsi_trimmed	1.2e-145	PspSA410ORF3365P	94.991
RM Operon #61	c_000000070581_21	RM_Type_I	RE	Type_I_REases_FAM_0.einsi_trimmed	5.1e-43	PspSA410ORF3365P	93.366
RM Operon #62	c_000000070582_9	RM_Type_II	RE	Type_II_REase06	6.7e-13	Fsp2550ORFDP	57.927
RM Operon #62	c_000000070582_12	RM_Type_I	MT	Type_I_MTases_FAM_0	6.3e-169	M.PspSA410ORF3365P	89.864	m6A
RM Operon #62	c_000000070582_18	RM_Type_I	RE	Type_I_REases_FAM_0.einsi_trimmed	2.8e-189	PspSA410ORF3365P	94.416
RM Operon #62	c_000000070582_13	RM_Type_I	SP	Type_I_S_51	3.5e-23	S.CspL1A9ORFAP	62.15
RM Operon #63	c_000000070583_13	RM_Type_II	RE	Type_II_REase06	4.9e-11	Fsp2550ORFDP	56.115
RM Operon #63	c_000000070583_18	RM_Type_I	MT	Type_I_MTases_FAM_0	6.7e-169	M.PspSA410ORF3365P	94.412	m6A
RM Operon #63	c_000000070583_24	RM_Type_I	RE	Type_I_REases_FAM_0.einsi_trimmed	2.7e-146	PspSA410ORF3365P	95.221
RM Operon #63	c_000000070583_26	RM_Type_I	RE	Type_I_REases_FAM_0.einsi_trimmed	1.2e-31	PspSA410ORF3365P	93.656
RM Operon #63	c_000000070583_19	RM_Type_I	SP	Type_I_S_51	1e-33	S.Cba13I	54.225		GAGNNNNNRTGT
RM Operon #64	c_000000070585_9	RM_Type_IIG	IIG	Type_IIG_FAM_0.einsi_trimmed	2.3e-134	Tsp136ORF6850P	84.622	m6A
RM Operon #65	c_000000070594_9	RM_Type_IIG	IIG	Type_IIG_FAM_0.einsi_trimmed	3.2e-104	NdoDSW6ORF2539P	65.983	m6A
RM Operon #66	c_000000070596_8	RM_Type_II	RE	Type_II_REase06	2.1e-12	Fsp2550ORFDP	57.5
RM Operon #66	c_000000070596_11	RM_Type_IIG	IIG	Type_IIG_FAM_0.einsi_trimmed	7e-144	PspL3A8ORFAP	73.037	m6A
RM Operon #67	c_000000070610_2	RM_Type_II	MT	Type_II_MTases_FAM_22	6.8e-164	M.PspSA410ORF12620P	95.37	m5C
RM Operon #67	c_000000070610_1	RM_Type_II	RE	Type_II_REase34	8.8e-68	PspL3A8ORFFP	94.577
RM Operon #68	c_000000070618_42	RM_Type_IIG	IIG	Type_IIG_FAM_0.einsi_trimmed	9.6e-127	Bba15883ORF2725P	65.02	m6A
RM Operon #69	c_000000071480_8	RM_Type_II	RE	Type_II_REase06	2.1e-12	Fsp2550ORFDP	56.875
RM Operon #69	c_000000071480_1	RM_Type_II	MT	Type_II_MTases_FAM_0	7.6e-90	M.FspA148ORF13150P	89.655	m5C	CATG
RM Operon #7	c_000000007541_47	RM_Type_IV	RE	Type_IV_22-RM_Type_IV__Type_IV_REases	3.5e-54
RM Operon #7	c_000000007541_56	RM_Type_II	MT	Type_II_MTases_FAM_6	1.7e-08
RM Operon #70	c_000000071832_61	RM_Type_I	RE	Type_I_REases_FAM_2.einsi_trimmed	2.4e-19	EsaSS661ORFAP	61.538
RM Operon #70	c_000000071832_54	RM_Type_I	MT	Type_I_MTases_FAM_2	9.1e-63	M.ValK08M4ORF13670P	86.806	m6A
RM Operon #70	c_000000071832_58	RM_Type_I	RE	Type_I_REases_FAM_2.einsi_trimmed	1.6e-12	ValK08M4ORF13670P	72.917
RM Operon #70	c_000000071832_59	RM_Type_I	RE	Type_I_REases_FAM_2.einsi_trimmed	3.4e-08	VanVIB43ORF20665P	84.416
RM Operon #71	c_000000072508_15	RM_Type_II	RE	Type_II_REase32	0.033
RM Operon #71	c_000000072508_16	RM_Type_II	MT	Type_II_MTases_FAM_2	3.7e-88	M.FspGS13ORF11320P	86.207	m5C
RM Operon #72	c_000000072843_181	RM_Type_IV	RE	putative_typeiv	2e-213	Csp23876ORF1150P	88.424
RM Operon #73	c_000000072864_47	RM_Type_II	MT	Type_II_MTases_FAM_0	2.4e-84	M.UbaSCBORF14710P	91.977	m5C	GGCC
RM Operon #73	c_000000072864_46	RM_Type_II	RE	Type_II_REase24	1.5e-58	UbaSCBORF14710P	84.286		GGCC
RM Operon #74	c_000000073331_6	RM_Type_II	RE	Type_II_REase27	3.4e-19
RM Operon #74	c_000000073331_8	RM_Type_II	RE	Type_II_REase19	6.6e-38
RM Operon #74	c_000000073331_5	RM_Type_II	MT	Type_II_MTases_FAM_2	4.8e-115	M.Fco0236ORF16550P	65.55	m5C
RM Operon #75	c_000000073333_18	RM_Type_II	RE	Type_II_REase28	4.2e-21
RM Operon #75	c_000000073333_19	RM_Type_II	RE	Type_II_REase28	1.4e-10
RM Operon #75	c_000000073333_17	RM_Type_II	MT	Type_II_MTases_FAM_2	1.3e-99	M.Vha14596ORFFP	63.816	m5C
RM Operon #76	c_000000073334_15	RM_Type_II	RE	Type_II_REase27	7.8e-11
RM Operon #76	c_000000073334_17	RM_Type_II	RE	Type_II_REase19	9.2e-35
RM Operon #76	c_000000073334_13	RM_Type_II	MT	Type_II_MTases_FAM_2	7e-115	M.Fco0236ORF16550P	64.663	m5C
RM Operon #77	c_000000073389_8	RM_Type_II	MT	Type_II_MTases_FAM_0	2.4e-84	M.UbaSCBORF14710P	91.977	m5C	GGCC
RM Operon #77	c_000000073389_7	RM_Type_II	RE	Type_II_REase24	1.5e-58	UbaSCBORF14710P	84.286		GGCC
RM Operon #78	c_000000073449_8	RM_Type_II	RE	Type_II_REase06	1.3e-05
RM Operon #78	c_000000073449_5	RM_Type_II	MT	Type_II_MTases_FAM_2	1.9e-69	M.Rpo106830ORF15820P	79.412	m5C
RM Operon #79	c_000000074068_5	RM_Type_IIG	IIG	Type_IIG_FAM_1.einsi_trimmed	1.7e-227	PspQ13ORF6225P	70.112	m6A
RM Operon #8	c_000000008869_78	RM_Type_II	MT	Type_II_MTases_FAM_1	4.9e-06
RM Operon #8	c_000000008869_79	RM_Type_I	RE	Type_I_REases_FAM_2.einsi_trimmed	5.7e-21
RM Operon #80	c_000000074329_3	RM_Type_III	MT	Type_III_MTases_FAM_0	5.7e-150	M.Val666ORF1396P	58.436	m6A	AAGACC
RM Operon #80	c_000000074329_4	RM_Type_III	RE	Type_III_REases_FAM_0.einsi_trimmed	8.5e-228	Nsp115ORF11710P	83.184
RM Operon #81	c_000000075162_8	RM_Type_II	RE	Type_II_REase06	8.3e-07	DdoDSW1ORF2848P	62.618		CCGG
RM Operon #81	c_000000075162_9	RM_Type_II	MT	Type_II_MTases_FAM_0	1e-83	M.Dsp134ORF1595P	88.998	m5C	CCGG
RM Operon #82	c_000000075185_4	RM_Type_II	MT	Type_II_MTases_FAM_1	4.1e-17
RM Operon #82	c_000000075185_14	RM_Type_I	RE	Type_I_REases_FAM_2.einsi_trimmed	5.4e-07
RM Operon #83	c_000000075423_4	RM_Type_IIG	IIG	Type_IIG_FAM_1.einsi_trimmed	5.3e-251	NmaS108ORF2590P	81.715	m6A
RM Operon #84	c_000000076317_12	RM_Type_II	MT	Type_II_MTases_FAM_22	4.4e-29	M.PspSA410ORF12620P	94.505	m5C
RM Operon #84	c_000000076317_14	RM_Type_II	MT	Type_II_MTases_FAM_22	2.8e-101	M.PspSA410ORF12620P	93.043	m5C
RM Operon #84	c_000000076317_13	RM_Type_II	MT	Type_II_MTases_FAM_22	1.4e-11	M.TovA8ORFBP	84.694	m5C	GATC
RM Operon #84	c_000000076317_8	RM_Type_II	RE	Type_II_REase34	9.8e-06	MyuLY01ORF3830P	77.358		GATC
RM Operon #84	c_000000076317_9	RM_Type_II	RE	Type_II_REase34	1.2e-30	PspF4M1ORF16745P	88.021
RM Operon #85	c_000000076534_453	RM_Type_II	RE	Type_II_REase25	9.6e-29	BspM20ORF13680P	81.818
RM Operon #85	c_000000076534_454	RM_Type_II	MT	Type_II_MTases_FAM_0	3.2e-73	M.BspSH203ORF1708P	91.202	m5C
RM Operon #86	c_000000076841_6	RM_Type_I	RE	Type_I_REases_FAM_0.einsi_trimmed	3.8e-191	GagORF3862P	87.264
RM Operon #86	c_000000076841_13	RM_Type_I	MT	Type_I_MTases_FAM_0	2.1e-52	M.GagORF3862P	97.041	m6A
RM Operon #86	c_000000076841_14	RM_Type_I	MT	Type_I_MTases_FAM_0	4.3e-55	M.GagORF3862P	90.811	m6A
RM Operon #86	c_000000076841_5	RM_Type_I	RE	Type_I_REases_FAM_0.einsi_trimmed	6.5e-48	PspPLSVORFDP	85.668
RM Operon #86	c_000000076841_11	RM_Type_I	SP	Type_I_S_06	3e-23	S.Asp12817ORFBP	55.674
RM Operon #87	c_000000076993_36	RM_Type_I	RE	Type_I_REases_FAM_2.einsi_trimmed	4.3e-121	Fba2170ORF1995P	84.83
RM Operon #87	c_000000076993_33	RM_Type_I	MT	Type_I_MTases_FAM_1	2.6e-155	M.Oho17368ORF3274P	88.43	m6A
RM Operon #87	c_000000076993_34	RM_Type_I	SP	Type_I_S_01	4.4e-38	S.PteGFCORF2423P	61.347
RM Operon #88	c_000000076993_52	RM_Type_II	MT	Type_II_MTases_FAM_29	1.4e-103	M.PspQ13ORF12655P	83.732
RM Operon #88	c_000000076993_48	RM_Type_II	RE	Type_II_REase06	2.3e-10	PspQ13ORF12655P	78.682
RM Operon #89	c_000000077252_2	RM_Type_II	MT	Type_II_MTases_FAM_1	1.4e-81	M.TdiTDORF7675P	88.776		GTTAAC
RM Operon #89	c_000000077252_3	RM_Type_II	RE	Type_II_REase20	3.9e-05	TdiTDORF7675P	91.797		GTTAAC
RM Operon #9	c_000000009362_12	RM_Type_I	RE	Type_I_REases_FAM_0.einsi_trimmed	5.7e-16	Csp3176ORF14095P	99.217
RM Operon #9	c_000000009362_13	RM_Type_I	RE	Type_I_REases_FAM_0.einsi_trimmed	1.3e-62	Csp3176ORF14095P	96.517
RM Operon #9	c_000000009362_10	RM_Type_I	MT	Type_I_MTases_FAM_0	6.4e-47	M.Csp3176ORF14095P	88.636	m6A
RM Operon #9	c_000000009362_11	RM_Type_I	MT	Type_I_MTases_FAM_0	3e-46	M.Tsp7BORF8790P	95.172	m6A
RM Operon #9	c_000000009362_9	RM_Type_I	SP	Type_I_S_01	1.3e-26	S.Csp3176ORF14095P	84.81
RM Operon #90	c_000000077741_39	RM_Type_IIG	IIG	Type_IIG_FAM_1.einsi_trimmed	5e-160	GspSVRORF1180P	50.929	m6A
RM Operon #91	c_000000077748_1	RM_Type_I	RE	Type_I_REases_FAM_0.einsi_trimmed	1.4e-87	Aba813ORF14050P	70.388
RM Operon #91	c_000000077748_2	RM_Type_I	RE	Type_I_REases_FAM_0.einsi_trimmed	2.7e-85	Aba813ORF14050P	62.245
RM Operon #91	c_000000077748_9	RM_Type_I	MT	Type_I_MTases_FAM_0	1.5e-150	M.Aba813ORF14050P	68.47	m6A
RM Operon #91	c_000000077748_8	RM_Type_I	SP	Type_I_S_06	3e-42	S1.Ssp1004ORF14295P	52.61
RM Operon #92	c_000000077936_7	RM_Type_III	RE	Type_III_REases_FAM_0.einsi_trimmed	1.2e-30	Dli5ac10ORF21590P	73.034
RM Operon #92	c_000000077936_4	RM_Type_II	MT	Type_II_MTases_FAM_37	6e-05	M.Ale2010ORFBP	74.627	m6A
RM Operon #92	c_000000077936_5	RM_Type_III	MT	Type_III_MTases_FAM_0	9.4e-58	M.RanWJ4ORF525P	53.082	m6A
RM Operon #92	c_000000077936_8	RM_Type_III	RE	Type_III_REases_FAM_0.einsi_trimmed	4.4e-56	SspGrORF2865P	62.976
RM Operon #93	c_000000078609_404	RM_Type_I	MT	Type_I_MTases_FAM_0	4.6e-61	M.PspSA410ORF3365P	98.684	m6A
RM Operon #93	c_000000078609_405	RM_Type_II	MT	Type_II_MTases_FAM_33	3.1e-07	M.PspSA410ORF3365P	97.101	m6A
RM Operon #93	c_000000078609_399	RM_Type_I	RE	Type_I_REases_FAM_0.einsi_trimmed	8.1e-183	PspSA410ORF3365P	88.901
RM Operon #94	c_000000079259_90	RM_Type_I	RE	Type_I_REases_FAM_0.einsi_trimmed	3.8e-46	FspL2A11ORFCP	85.52
RM Operon #94	c_000000079259_86	RM_Type_I	MT	Type_I_MTases_FAM_0	1.7e-96	M.AspL1A34ORFFP	91.176	m6A
RM Operon #94	c_000000079259_91	RM_Type_I	RE	Type_I_REases_FAM_0.einsi_trimmed	1.5e-118	PspBM10IP	95.506		ACAYNNNNNRTTT
RM Operon #95	c_000000079432_48	RM_Type_II	RE	Type_II_REase12	0.012
RM Operon #95	c_000000079432_49	RM_Type_II	MT	Type_II_MTases_FAM_0	7.4e-87	M.UviOL1ORFEP	59.259	m5C	GGNCC
RM Operon #96	c_000000080664_1	RM_Type_II	MT	Type_II_MTases_FAM_29	5.2e-109	M.Rsp15ORF560P	58.494
RM Operon #96	c_000000080664_2	RM_Type_IIG	IIG	Type_IIG_FAM_0.einsi_trimmed	7.9e-105	Rsp15ORF560P	62.332	m6A
RM Operon #97	c_000000081036_91	RM_Type_IV	RE	putative_typeiv	8.1e-264	Csp20917ORF795P	81.514
RM Operon #98	c_000000081130_8	RM_Type_I	RE	Type_I_REases_FAM_0.einsi_trimmed	1.9e-206	FspL2A11ORFCP	91.176
RM Operon #98	c_000000081130_6	RM_Type_I	MT	Type_I_MTases_FAM_0	5e-166	M.Lsp1131ORF9035P	95.644	m6A
RM Operon #98	c_000000081130_7	RM_Type_I	SP	Type_I_S_51	1.2e-21	S.PspBM10I	63.75		ACAYNNNNNRTTT
RM Operon #99	c_000000081131_20	RM_Type_IV	RE	FAM_2-RM_Type_IV__Type_IV_REases	2.4e-39	EsaSS1885McrCP	68.977
RM Operon #99	c_000000081131_19	RM_Type_IV	RE	FAM_1-RM_Type_IV__Type_IV_REases	1.9e-86	Fnu2931McrBCP_(Fnu2931McrBP)	61.66
RM Operon #99	c_000000081131_10	RM_Type_II	RE	Type_II_REase06	2.1e-12	Fsp2550ORFDP	57.5
RM Operon #99	c_000000081131_17	RM_Type_II	MT	Type_II_MTases_FAM_0	2.1e-105	M1.BceNORF1126P	63.277	m5C	CCCGT
RM Operon #99	c_000000081131_18	RM_Type_II	MT	Type_II_MTases_FAM_0	9.5e-104	M2.Bce918ORF21815P	58.908	m5C
Singleton #1	c_000000000136_36	RM_Type_II	MT	Type_II_MTases_FAM_2	2.9e-10	M.EsaSS1405ORFAP	56.463	m5C	GATC
Singleton #10	c_000000002732_2	RM_Type_I	SP	Type_I_S_06	8e-44
Singleton #100	c_000000013183_11	RM_Type_II	MT	Type_II_MTases_FAM_21	4.9e-09
Singleton #100	c_000000013183_14	RM_Type_II	MT	Type_II_MTases_FAM_2	1.6e-09	M.Clu1355ORFEP	89.583	m5C
Singleton #101	c_000000013208_1	RM_Type_II	MT	Type_II_MTases_FAM_1	3.8e-34
Singleton #101	c_000000013208_3	RM_Type_II	MT	Type_II_MTases_FAM_1	4e-10
Singleton #102	c_000000013257_1	RM_Type_I	SP	Type_I_S_51	3e-58
Singleton #102	c_000000013257_4	RM_Type_II	MT	Type_II_MTases_FAM_33	0.00039	M.Psp1bORF2093P	68.852	m6A
Singleton #103	c_000000013423_9	RM_Type_II	MT	Type_II_MTases_FAM_3	6e-31	M.EsaSS1514ORFAP	83.59		GANTC
Singleton #103	c_000000013423_8	RM_Type_II	MT	Type_II_MTases_FAM_3	1.1e-59	M.EsaSS506ORFAP	86.585		GANTC
Singleton #104	c_000000013487_5	RM_Type_II	MT	Type_II_MTases_FAM_1	2.1e-62	M.Nca01I	92.171	m4C	AGCT
Singleton #105	c_000000013653_13	RM_Type_II	MT	Type_II_MTases_FAM_1	2.9e-20	M.Gni1064ORF175P	79.452		TCTAGA
Singleton #105	c_000000013653_14	RM_Type_II	MT	Type_II_MTases_FAM_1	7.4e-13	M.Gni1064ORF175P	91.339		TCTAGA
Singleton #105	c_000000013653_15	RM_Type_II	MT	Type_II_MTases_FAM_1	1e-16	M.Gni1064ORF175P	91.111		TCTAGA
Singleton #106	c_000000013773_8	RM_Type_II	MT	Type_II_MTases_FAM_4	6.2e-11
Singleton #106	c_000000013773_9	RM_Type_II	MT	Type_II_MTases_FAM_8	9.1e-27
Singleton #106	c_000000013773_10	RM_Type_II	MT	Type_II_MTases_FAM_8	7.4e-30	M.FprA2165ORF14480P	52.941
Singleton #107	c_000000013802_25	RM_Type_II	MT	Type_II_MTases_FAM_0	2.9e-16
Singleton #107	c_000000013802_26	RM_Type_II	MT	Type_II_MTases_FAM_0	9.2e-06
Singleton #108	c_000000013919_1	RM_Type_II	MT	Type_II_MTases_FAM_0	1.1e-28	M.Fsp36793ORFCP	76.289	m5C
Singleton #109	c_000000013933_27	RM_Type_II	MT	Type_II_MTases_FAM_0	0.059
Singleton #11	c_000000002773_7	RM_Type_II	MT	Type_II_MTases_FAM_29	1.9e-07
Singleton #110	c_000000013952_8	RM_Type_II	MT	Type_II_MTases_FAM_32	0.04	UviOL2ORFAP	62.366	m6A
Singleton #111	c_000000014106_35	RM_Type_II	MT	Type_II_MTases_FAM_3	0.001	M.MspM6AORF23860P	60.317
Singleton #112	c_000000014394_10	RM_Type_II	MT	Type_II_MTases_FAM_1	1.7e-26
Singleton #112	c_000000014394_11	RM_Type_II	MT	Type_II_MTases_FAM_1	4.7e-27
Singleton #113	c_000000014728_6	RM_Type_II	MT	Type_II_MTases_FAM_26	5.6e-06	M.Uph13454ORFAP	54.688
Singleton #114	c_000000014729_37	RM_Type_II	MT	Type_II_MTases_FAM_3	0.00027	M.Pph12024LORF28P	59.091		GACGC
Singleton #115	c_000000014773_8	RM_Type_I	RE	Type_I_REases_FAM_2.einsi_trimmed	6.9e-07
Singleton #116	c_000000014868_25	RM_Type_II	MT	Type_II_MTases_FAM_8	2.7e-10	M.MpoXJ1ORF23305P	64.103
Singleton #116	c_000000014868_26	RM_Type_II	MT	Type_II_MTases_FAM_8	2.3e-62	M.TdaH18ORFEP	56.132		CCCGGG
Singleton #117	c_000000014882_64	RM_Type_I	RE	Type_I_REases_FAM_2.einsi_trimmed	5e-27
Singleton #118	c_000000015069_3	RM_Type_II	MT	Type_II_MTases_FAM_3	9.8e-59	M.PubORF109P	94.4		GANTC
Singleton #119	c_000000015172_16	RM_Type_II	MT	Type_II_MTases_FAM_8	1.5e-76
Singleton #12	c_000000002836_15	RM_Type_II	MT	Type_II_MTases_FAM_2	9e-09
Singleton #120	c_000000015172_72	RM_Type_II	MT	Type_II_MTases_FAM_8	1.5e-76
Singleton #121	c_000000015291_6	RM_Type_II	MT	Type_II_MTases_FAM_1	0.00014
Singleton #121	c_000000015291_4	RM_Type_II	MT	Type_II_MTases_FAM_3	0.0026	M.Eph92ORF155P	54.545		GGATG
Singleton #122	c_000000015374_3	RM_Type_II	MT	Type_II_MTases_FAM_17	4.5e-22	M.EsaSS1799ORFAP	95.588		CAATTG
Singleton #123	c_000000015511_18	RM_Type_I	RE	Type_I_REases_FAM_2.einsi_trimmed	1.2e-11
Singleton #124	c_000000015571_60	RM_Type_II	MT	Type_II_MTases_FAM_2	0.00035	M.EsaSS81ORFAP	60.452	m5C	GATC
Singleton #124	c_000000015571_61	RM_Type_II	MT	Type_II_MTases_FAM_2	9.6e-08	M.FpsR7ORF11690P	57.143	m5C
Singleton #125	c_000000015674_13	RM_Type_II	MT	Type_II_MTases_FAM_2	0.00027
Singleton #126	c_000000016678_122	RM_Type_I	RE	Type_I_REases_FAM_2.einsi_trimmed	6.8e-07
Singleton #127	c_000000016712_21	RM_Type_I	RE	Type_I_REases_FAM_2.einsi_trimmed	1e-07
Singleton #128	c_000000016721_47	RM_Type_II	MT	Type_II_MTases_FAM_0	6.2e-28
Singleton #128	c_000000016721_46	RM_Type_II	MT	Type_II_MTases_FAM_0	4.2e-17	M.SphCRM1ORF148P	53.846	m5C
Singleton #129	c_000000016866_26	RM_Type_II	MT	Type_II_MTases_FAM_22	5.3e-10
Singleton #129	c_000000016866_25	RM_Type_II	MT	Type_II_MTases_FAM_2	2e-08	M.Uvi821320ORFAP	76.0	m5C
Singleton #13	c_000000003100_56	RM_Type_II	MT	Type_II_MTases_FAM_0	0.0064
Singleton #130	c_000000016868_44	RM_Type_II	MT	Type_II_MTases_FAM_34	1.2e-29	M.AspCHI24ORF2380P	58.407
Singleton #131	c_000000017099_72	RM_Type_II	MT	Type_II_MTases_FAM_2	1.9e-10
Singleton #132	c_000000017130_4	RM_Type_II	MT	Type_II_MTases_FAM_2	0.0069
Singleton #133	c_000000017218_21	RM_Type_II	MT	Type_II_MTases_FAM_14	1.5e-10
Singleton #133	c_000000017218_22	RM_Type_II	MT	Type_II_MTases_FAM_30	9.8e-07
Singleton #134	c_000000017357_38	RM_Type_I	RE	Type_I_REases_FAM_0.einsi_trimmed	1.3e-07	Aha2126ORF13780P	95.203
Singleton #134	c_000000017357_39	RM_Type_I	RE	Type_I_REases_FAM_0.einsi_trimmed	1.3e-27	Aha2126ORF13780P	94.737
Singleton #134	c_000000017357_40	RM_Type_I	RE	Type_I_REases_FAM_0.einsi_trimmed	2.9e-66	ApaCM11ORFBP	86.347
Singleton #135	c_000000017731_126	RM_Type_II	MT	Type_II_MTases_FAM_41	5.6e-05
Singleton #136	c_000000017828_4	RM_Type_II	MT	Type_II_MTases_FAM_4	2.7e-10
Singleton #137	c_000000017980_49	RM_Type_III	RE	Type_III_REases_FAM_1.einsi_trimmed	0.0015
Singleton #138	c_000000017992_20	RM_Type_II	MT	Type_II_MTases_FAM_2	2.9e-09	M.Uph13359ORFD1P	65.333	m5C
Singleton #139	c_000000018012_17	RM_Type_II	RE	Type_II_REase06	4.5e-06
Singleton #14	c_000000003105_11	RM_Type_II	MT	Type_II_MTases_FAM_2	5.1e-17	M.Uvi821320ORFAP	77.679	m5C
Singleton #140	c_000000018015_6	RM_Type_II	MT	Type_II_MTases_FAM_0	8.3e-05
Singleton #141	c_000000018023_5	RM_Type_II	MT	Type_II_MTases_FAM_4	8.6e-06
Singleton #142	c_000000018145_58	RM_Type_II	MT	Type_II_MTases_FAM_33	6e-05
Singleton #143	c_000000018278_60	RM_Type_II	MT	Type_II_MTases_FAM_38	0.00069
Singleton #144	c_000000018442_22	RM_Type_I	RE	Type_I_REases_FAM_2.einsi_trimmed	2.4e-07
Singleton #145	c_000000018599_2	RM_Type_II	MT	Type_II_MTases_FAM_1	5.3e-08
Singleton #145	c_000000018599_3	RM_Type_II	MT	Type_II_MTases_FAM_1	9.4e-08
Singleton #146	c_000000018671_48	RM_Type_II	MT	Type_II_MTases_FAM_0	0.042	M.SphCRM1ORF148P	63.793	m5C
Singleton #147	c_000000018801_47	RM_Type_II	RE	Type_II_REase06	5.6e-05
Singleton #148	c_000000018856_7	RM_Type_II	MT	Type_II_MTases_FAM_37	2.7e-57
Singleton #149	c_000000018907_61	RM_Type_II	MT	Type_II_MTases_FAM_0	0.0063
Singleton #15	c_000000003173_7	RM_Type_II	MT	Type_II_MTases_FAM_3	7.3e-80	M.AprQL1ORF4875P	88.525		GANTC
Singleton #150	c_000000018963_6	RM_Type_II	MT	Type_II_MTases_FAM_2	0.0028
Singleton #151	c_000000019072_1	RM_Type_II	MT	Type_II_MTases_FAM_1	4.4e-13	M.CklJZZORF730P	54.545
Singleton #152	c_000000019164_4	RM_Type_II	MT	Type_II_MTases_FAM_2	6.4e-17	M.PmlORF16430P	80.357	m5C
Singleton #153	c_000000019164_21	RM_Type_II	MT	Type_II_MTases_FAM_0	2.2e-20	M.UmvCBORFFP	88.889	m5C
Singleton #154	c_000000019428_74	RM_Type_II	MT	Type_II_MTases_FAM_4	8.6e-06
Singleton #155	c_000000019614_1	RM_Type_II	MT	Type_II_MTases_FAM_1	3.6e-10
Singleton #156	c_000000019614_20	RM_Type_II	MT	Type_II_MTases_FAM_1	8.4e-13
Singleton #157	c_000000019637_15	RM_Type_II	MT	Type_II_MTases_FAM_4	3.5e-67
Singleton #158	c_000000019833_251	RM_Type_II	MT	Type_II_MTases_FAM_2	0.00089
Singleton #159	c_000000019862_13	RM_Type_II	MT	Type_II_MTases_FAM_17	1.9e-15	M.EsaSS555ORFAP	67.089
Singleton #159	c_000000019862_14	RM_Type_II	MT	Type_II_MTases_FAM_17	4.1e-26	M.Uph13445ORFAP	63.636		GATC
Singleton #16	c_000000003192_46	RM_Type_II	MT	Type_II_MTases_FAM_2	1.1e-64	M.Mod1131ORF12025P	54.248	m5C
Singleton #160	c_000000019901_4	RM_Type_II	MT	Type_II_MTases_FAM_8	0.0031
Singleton #161	c_000000019903_61	RM_Type_II	MT	Type_II_MTases_FAM_1	1.2e-57	M.Asp13023ORF3080P	97.391
Singleton #162	c_000000019933_36	RM_Type_II	MT	Type_II_MTases_FAM_2	0.0011	M.Clu1355ORFEP	89.189	m5C
Singleton #162	c_000000019933_37	RM_Type_II	MT	Type_II_MTases_FAM_2	1.2e-33	M.EsaSS136ORFAP	50.888	m5C	GATC
Singleton #163	c_000000019999_17	RM_Type_II	MT	Type_II_MTases_FAM_2	2.2e-10
Singleton #164	c_000000020464_42	RM_Type_II	MT	Type_II_MTases_FAM_2	3.2e-15	M.EsaSS1371ORFAP	65.873	m5C
Singleton #165	c_000000020768_10	RM_Type_II	MT	Type_II_MTases_FAM_4	3e-12
Singleton #165	c_000000020768_9	RM_Type_II	MT	Type_II_MTases_FAM_8	4.5e-12	M.AfaJQ135ORF6695P	59.615
Singleton #165	c_000000020768_7	RM_Type_II	MT	Type_II_MTases_FAM_8	2.5e-27	M.EspMN05ORFFP	54.023
Singleton #166	c_000000020924_13	RM_Type_II	MT	Type_II_MTases_FAM_2	1e-29	M.Uvi821320ORFAP	79.333	m5C
Singleton #167	c_000000021031_5	RM_Type_II	RE	Type_II_REase06	1.5e-06
Singleton #168	c_000000021547_22	RM_Type_II	MT	Type_II_MTases_FAM_2	1.1e-15
Singleton #168	c_000000021547_29	RM_Type_II	MT	Type_II_MTases_FAM_1	1.3e-34
Singleton #169	c_000000021560_33	RM_Type_II	MT	Type_II_MTases_FAM_2	1.2e-13
Singleton #17	c_000000003193_23	RM_Type_II	MT	Type_II_MTases_FAM_2	1.2e-63	M.Mod1131ORF12025P	52.031	m5C
Singleton #170	c_000000021663_28	RM_Type_II	MT	Type_II_MTases_FAM_41	2e-05
Singleton #171	c_000000021773_4	RM_Type_II	MT	Type_II_MTases_FAM_2	1.9e-56	M.PpiP14ORF3945P	72.585	m5C
Singleton #172	c_000000021878_6	RM_Type_I	RE	Type_I_REases_FAM_2.einsi_trimmed	2.2e-09
Singleton #172	c_000000021878_4	RM_Type_I	RE	Type_I_REases_FAM_2.einsi_trimmed	1.7e-07	Tin15286ORF1505P	51.316
Singleton #173	c_000000021948_23	RM_Type_II	MT	Type_II_MTases_FAM_13	0.023
Singleton #174	c_000000022078_15	RM_Type_II	MT	Type_II_MTases_FAM_2	5.2e-32
Singleton #175	c_000000022134_54	RM_Type_II	MT	Type_II_MTases_FAM_2	5.7e-12
Singleton #176	c_000000022166_19	RM_Type_II	MT	Type_II_MTases_FAM_3	0.099
Singleton #176	c_000000022166_20	RM_Type_II	MT	Type_II_MTases_FAM_1	1.6e-17	M.LreKCA2ORF4545P	55.556
Singleton #177	c_000000022582_3	RM_Type_II	MT	Type_II_MTases_FAM_0	0.086
Singleton #178	c_000000022605_26	RM_Type_II	MT	Type_II_MTases_FAM_1	0.0026
Singleton #179	c_000000022962_7	RM_Type_II	MT	Type_II_MTases_FAM_3	4.6e-64	M.Psp2535ORF12175P	59.887
Singleton #18	c_000000003195_11	RM_Type_II	MT	Type_II_MTases_FAM_0	1.7e-27	M.Mod1131ORF12025P	80.315	m5C
Singleton #18	c_000000003195_8	RM_Type_II	MT	Type_II_MTases_FAM_2	4.9e-15	M.RanE13ORF8970P	53.271	m5C
Singleton #180	c_000000023296_13	RM_Type_II	MT	Type_II_MTases_FAM_2	8.5e-50	M.BspBR11ORFCP	53.979	m5C
Singleton #181	c_000000023310_27	RM_Type_II	MT	Type_II_MTases_FAM_8	1.3e-29	M.Uph13359ORFI1P	58.621		CCCGGG
Singleton #181	c_000000023310_28	RM_Type_II	MT	Type_II_MTases_FAM_8	3.9e-37	M.Uph13359ORFI1P	60.538		CCCGGG
Singleton #182	c_000000023491_31	RM_Type_I	RE	Type_I_REases_FAM_2.einsi_trimmed	4.4e-09
Singleton #182	c_000000023491_32	RM_Type_I	RE	Type_I_REases_FAM_2.einsi_trimmed	1.4e-10
Singleton #183	c_000000023634_36	RM_Type_II	MT	Type_II_MTases_FAM_2	2.4e-24	M.EsaSS1371ORFAP	50.538	m5C
Singleton #184	c_000000023667_33	RM_Type_I	RE	Type_I_REases_FAM_2.einsi_trimmed	2.6e-06
Singleton #185	c_000000024255_3	RM_Type_II	MT	Type_II_MTases_FAM_2	8.4e-05
Singleton #186	c_000000024400_11	RM_Type_II	MT	Type_II_MTases_FAM_17	5.1e-37	M.EsaHNSORFAP	68.908
Singleton #187	c_000000024538_44	RM_Type_II	MT	Type_II_MTases_FAM_2	4.7e-10
Singleton #188	c_000000024596_3	RM_Type_II	MT	Type_II_MTases_FAM_0	3.4e-05
Singleton #189	c_000000024933_26	RM_Type_II	MT	Type_II_MTases_FAM_2	4.2e-06
Singleton #19	c_000000003196_7	RM_Type_II	MT	Type_II_MTases_FAM_2	2.9e-13
Singleton #19	c_000000003196_6	RM_Type_II	MT	Type_II_MTases_FAM_2	4.4e-11	M.Mod1131ORF12025P	71.429	m5C
Singleton #190	c_000000025102_13	RM_Type_II	MT	Type_II_MTases_FAM_3	1.4e-23
Singleton #190	c_000000025102_14	RM_Type_II	MT	Type_II_MTases_FAM_3	0.00067	M.Sxi6416ORF6230P	59.524
Singleton #191	c_000000026371_5	RM_Type_II	MT	Type_II_MTases_FAM_2	0.045	M.UviOL1ORFEP	88.571	m5C	GGNCC
Singleton #192	c_000000026526_24	RM_Type_II	MT	Type_II_MTases_FAM_0	0.0033
Singleton #193	c_000000026668_121	RM_Type_II	MT	Type_II_MTases_FAM_0	0.001
Singleton #194	c_000000027456_4	RM_Type_II	MT	Type_II_MTases_FAM_2	6.8e-12
Singleton #195	c_000000027680_76	RM_Type_II	MT	Type_II_MTases_FAM_0	8.9e-06
Singleton #196	c_000000027848_62	RM_Type_II	MT	Type_II_MTases_FAM_2	0.00023
Singleton #197	c_000000027865_41	RM_Type_II	MT	Type_II_MTases_FAM_2	3.1e-05
Singleton #198	c_000000028233_3	RM_Type_II	MT	Type_II_MTases_FAM_2	9.8e-31
Singleton #199	c_000000028297_27	RM_Type_II	MT	Type_II_MTases_FAM_4	7.6e-81	M.Pin37DamP	94.853	m6A	GATC
Singleton #2	c_000000000282_2	RM_Type_I	RE	Type_I_REases_FAM_0.einsi_trimmed	3.2e-19	MspI7VP	61.798		CGAANNNNNNNTAAA
Singleton #2	c_000000000282_3	RM_Type_I	RE	Type_I_REases_FAM_0.einsi_trimmed	1.2e-25	PspSA410ORF3365P	87.597
Singleton #2	c_000000000282_4	RM_Type_I	RE	Type_I_REases_FAM_0.einsi_trimmed	6.5e-30	PspSA410ORF3365P	89.344
Singleton #20	c_000000003197_15	RM_Type_II	MT	Type_II_MTases_FAM_2	5.5e-65	M.Mod1131ORF12025P	57.451	m5C
Singleton #200	c_000000028510_25	RM_Type_II	MT	Type_II_MTases_FAM_34	0.00021
Singleton #201	c_000000028512_25	RM_Type_II	MT	Type_II_MTases_FAM_34	1e-46	M.AanVORF324P	53.824
Singleton #202	c_000000028623_9	RM_Type_I	SP	Type_I_S_52	1.1e-64	S.AleSS8ORF2000P	68.827
Singleton #203	c_000000028744_34	RM_Type_II	MT	Type_II_MTases_FAM_2	2.3e-11	M2.PmiWORF2885P	51.154	m5C	GATC
Singleton #204	c_000000028767_4	RM_Type_I	MT	Type_I_MTases_FAM_0	7.3e-169	M.PspSA410ORF3365P	94.605	m6A
Singleton #204	c_000000028767_3	RM_Type_I	SP	Type_I_S_51	5.3e-34	S2.Asp2F2ORF6730P	68.837
Singleton #205	c_000000028834_17	RM_Type_II	MT	Type_II_MTases_FAM_2	6e-06
Singleton #206	c_000000028945_2	RM_Type_II	MT	Type_II_MTases_FAM_34	6.3e-05
Singleton #207	c_000000029051_19	RM_Type_II	MT	Type_II_MTases_FAM_42	0.0035
Singleton #208	c_000000029130_64	RM_Type_II	MT	Type_II_MTases_FAM_4	1.8e-81	M.Csp7635ORF1185P	93.358
Singleton #209	c_000000029183_54	RM_Type_II	MT	Type_II_MTases_FAM_4	8.7e-83	M.CpsDamP	89.011	m6A	GATC
Singleton #21	c_000000003464_8	RM_Type_II	MT	Type_II_MTases_FAM_2	1.5e-07
Singleton #210	c_000000029239_6	RM_Type_II	MT	Type_II_MTases_FAM_8	2.8e-07
Singleton #210	c_000000029239_4	RM_Type_II	MT	Type_II_MTases_FAM_2	1.6e-28	M.UbaF01ORFAP	98.78	m5C	GATC
Singleton #210	c_000000029239_7	RM_Type_II	MT	Type_II_MTases_FAM_8	8e-26	M.Uph13359ORFM1P	74.026		CCCGGG
Singleton #211	c_000000029246_10	RM_Type_II	MT	Type_II_MTases_FAM_2	4.2e-08
Singleton #211	c_000000029246_18	RM_Type_II	MT	Type_II_MTases_FAM_2	1.1e-09
Singleton #212	c_000000029355_21	RM_Type_II	MT	Type_II_MTases_FAM_2	1e-07
Singleton #213	c_000000029390_2	RM_Type_II	MT	Type_II_MTases_FAM_1	2.1e-22
Singleton #214	c_000000029460_13	RM_Type_II	MT	Type_II_MTases_FAM_34	0.0077
Singleton #215	c_000000029468_2	RM_Type_II	MT	Type_II_MTases_FAM_1	0.028	M.UbaLBORFJ1P	63.816
Singleton #216	c_000000029522_142	RM_Type_III	RE	Type_III_REases_FAM_1.einsi_trimmed	1.5e-06
Singleton #217	c_000000029933_1	RM_Type_II	MT	Type_II_MTases_FAM_17	1.4e-59	M.Uph13455ORFAP	62.011
Singleton #218	c_000000030017_23	RM_Type_II	MT	Type_II_MTases_FAM_6	0.0013
Singleton #219	c_000000030153_27	RM_Type_II	MT	Type_II_MTases_FAM_36	2.6e-95	M.Vca22364ORFAP	73.482
Singleton #22	c_000000003575_3	RM_Type_II	MT	Type_II_MTases_FAM_0	0.0012
Singleton #220	c_000000030172_4	RM_Type_II	MT	Type_II_MTases_FAM_0	2.2e-10
Singleton #221	c_000000030307_19	RM_Type_II	RE	Type_II_REase06	3.6e-08
Singleton #222	c_000000030342_53	RM_Type_I	RE	Type_I_REases_FAM_2.einsi_trimmed	3.6e-08
Singleton #223	c_000000030358_153	RM_Type_II	MT	Type_II_MTases_FAM_24	1.2e-62
Singleton #224	c_000000030358_173	RM_Type_III	RE	Type_III_REases_FAM_1.einsi_trimmed	0.005
Singleton #225	c_000000030422_10	RM_Type_II	MT	Type_II_MTases_FAM_33	2.1e-13	M.JspM317ORF7270P	94.068	m6A
Singleton #226	c_000000030439_67	RM_Type_II	MT	Type_II_MTases_FAM_21	0.0015
Singleton #227	c_000000030634_12	RM_Type_II	MT	Type_II_MTases_FAM_2	1.5e-17	M.UmvMBORFBP	66.99	m5C
Singleton #228	c_000000030669_348	RM_Type_II	MT	Type_II_MTases_FAM_22	8.4e-05
Singleton #229	c_000000030795_27	RM_Type_II	MT	Type_II_MTases_FAM_2	8.2e-37	M.Fsp1239ORFGP	61.834	m5C
Singleton #23	c_000000003706_10	RM_Type_II	MT	Type_II_MTases_FAM_2	1.1e-16
Singleton #23	c_000000003706_11	RM_Type_II	MT	Type_II_MTases_FAM_2	1.1e-05
Singleton #230	c_000000030966_24	RM_Type_II	MT	Type_II_MTases_FAM_2	0.017
Singleton #231	c_000000031090_10	RM_Type_II	MT	Type_II_MTases_FAM_0	1.1e-40
Singleton #232	c_000000031162_17	RM_Type_II	MT	Type_II_MTases_FAM_2	3.2e-89
Singleton #233	c_000000031164_7	RM_Type_II	MT	Type_II_MTases_FAM_13	0.029
Singleton #234	c_000000031236_5	RM_Type_I	RE	Type_I_REases_FAM_2.einsi_trimmed	2e-28
Singleton #235	c_000000031396_1	RM_Type_II	MT	Type_II_MTases_FAM_0	3.6e-07
Singleton #235	c_000000031396_5	RM_Type_II	MT	Type_II_MTases_FAM_0	8.1e-07
Singleton #236	c_000000031403_3	RM_Type_II	MT	Type_II_MTases_FAM_2	7.6e-11	M.EsaSS1405ORFAP	71.111	m5C	GATC
Singleton #236	c_000000031403_2	RM_Type_II	MT	Type_II_MTases_FAM_2	7.7e-32	M.EsaSS81ORFAP	58.974	m5C	GATC
Singleton #237	c_000000031405_5	RM_Type_II	MT	Type_II_MTases_FAM_0	2.5e-53
Singleton #238	c_000000031420_9	RM_Type_II	MT	Type_II_MTases_FAM_2	6.9e-70	M.OluOIV4ORF109P	61.591	m5C	GGNNCC
Singleton #239	c_000000031523_41	RM_Type_II	MT	Type_II_MTases_FAM_0	0.0064
Singleton #24	c_000000004291_11	RM_Type_II	MT	Type_II_MTases_FAM_26	0.00031
Singleton #240	c_000000031566_14	RM_Type_II	MT	Type_II_MTases_FAM_1	1.3e-55
Singleton #240	c_000000031566_7	RM_Type_II	MT	Type_II_MTases_FAM_11	4.3e-102	M.Ota2011ORF92P	76.232		GAATTC
Singleton #241	c_000000031569_30	RM_Type_II	MT	Type_II_MTases_FAM_11	5.2e-102	M.Ota2011ORF92P	76.385		GAATTC
Singleton #242	c_000000031677_40	RM_Type_II	MT	Type_II_MTases_FAM_2	2.6e-11	M.EphK1ind1ORFAP	58.824	m5C
Singleton #243	c_000000031755_9	RM_Type_II	MT	Type_II_MTases_FAM_2	3.2e-60	M.Mod1131ORF12025P	55.012	m5C
Singleton #244	c_000000031778_13	RM_Type_II	MT	Type_II_MTases_FAM_0	0.015
Singleton #245	c_000000031855_1	RM_Type_II	MT	Type_II_MTases_FAM_17	2e-57	M.Uph13455ORFAP	63.529
Singleton #246	c_000000031890_4	RM_Type_II	MT	Type_II_MTases_FAM_2	1.1e-13
Singleton #246	c_000000031890_5	RM_Type_II	MT	Type_II_MTases_FAM_2	2.8e-20	M.UbaF01ORFAP	87.156	m5C	GATC
Singleton #247	c_000000032124_46	RM_Type_I	RE	Type_I_REases_FAM_2.einsi_trimmed	1.9e-08
Singleton #248	c_000000032207_3	RM_Type_II	MT	Type_II_MTases_FAM_2	9.9e-48	M.Msp1109ORF201P	77.843	m5C	CGCG
Singleton #249	c_000000032275_12	RM_Type_II	MT	Type_II_MTases_FAM_2	4.8e-06
Singleton #25	c_000000004431_8	RM_Type_II	MT	Type_II_MTases_FAM_0	1.1e-05
Singleton #250	c_000000032384_11	RM_Type_II	MT	Type_II_MTases_FAM_6	0.052
Singleton #251	c_000000032601_27	RM_Type_II	MT	Type_II_MTases_FAM_2	5.4e-12	M.Mmo133ORF12575P	74.576	m5C
Singleton #252	c_000000032622_1	RM_Type_II	MT	Type_II_MTases_FAM_0	2.2e-15	M.Psp125ORF26P	51.282	m5C
Singleton #253	c_000000032773_17	RM_Type_II	MT	Type_II_MTases_FAM_2	8.9e-38	M.EsaSS1363ORFAP	58.491	m5C
Singleton #254	c_000000032849_18	RM_Type_II	MT	Type_II_MTases_FAM_1	0.00019
Singleton #255	c_000000032920_28	RM_Type_II	MT	Type_II_MTases_FAM_40	1.4e-14	M.EsaLGORFAP	73.611		TCNGA
Singleton #255	c_000000032920_29	RM_Type_II	MT	Type_II_MTases_FAM_40	7.5e-39	M.EsaLGORFAP	76.506		TCNGA
Singleton #256	c_000000032984_3	RM_Type_II	RE	Type_II_REase06	1.7e-06
Singleton #257	c_000000033041_2	RM_Type_II	MT	Type_II_MTases_FAM_1	5e-22
Singleton #258	c_000000033166_41	RM_Type_II	MT	Type_II_MTases_FAM_17	3.6e-55	M.Uph14441ORFAP	57.778		GATC
Singleton #259	c_000000033223_15	RM_Type_II	MT	Type_II_MTases_FAM_1	5.1e-30	M.PphHS2ORFAP	53.571		CTSAG
Singleton #26	c_000000004609_30	RM_Type_II	MT	Type_II_MTases_FAM_1	0.0009
Singleton #260	c_000000033572_154	RM_Type_II	MT	Type_II_MTases_FAM_0	2.3e-05
Singleton #261	c_000000033585_136	RM_Type_II	MT	Type_II_MTases_FAM_2	8.9e-10
Singleton #262	c_000000033707_36	RM_Type_II	MT	Type_II_MTases_FAM_2	2.8e-06	M.Dhe447ORF22925P	51.064	m5C	GGWCC
Singleton #263	c_000000033710_5	RM_Type_II	MT	Type_II_MTases_FAM_0	0.00091
Singleton #264	c_000000033781_1	RM_Type_II	MT	Type_II_MTases_FAM_2	0.0038
Singleton #265	c_000000033966_117	RM_Type_II	MT	Type_II_MTases_FAM_2	1.2e-09
Singleton #266	c_000000034024_39	RM_Type_II	MT	Type_II_MTases_FAM_2	1.2e-09
Singleton #267	c_000000034194_120	RM_Type_II	MT	Type_II_MTases_FAM_2	1.9e-10
Singleton #268	c_000000034279_4	RM_Type_II	MT	Type_II_MTases_FAM_2	0.0032
Singleton #269	c_000000034279_498	RM_Type_II	MT	Type_II_MTases_FAM_2	7e-08
Singleton #27	c_000000004690_3	RM_Type_II	MT	Type_II_MTases_FAM_22	0.024
Singleton #27	c_000000004690_4	RM_Type_II	MT	Type_II_MTases_FAM_2	1.3e-24	M.Bsp329ORF9295P	54.255	m5C
Singleton #270	c_000000034322_4	RM_Type_II	MT	Type_II_MTases_FAM_2	2.7e-07
Singleton #271	c_000000034323_30	RM_Type_II	MT	Type_II_MTases_FAM_2	5.6e-07
Singleton #272	c_000000034361_74	RM_Type_II	RE	Type_II_REase06	9.5e-09
Singleton #273	c_000000034462_192	RM_Type_II	MT	Type_II_MTases_FAM_7	4.3e-12
Singleton #274	c_000000034642_110	RM_Type_I	RE	Type_I_REases_FAM_1.einsi_trimmed	3.4e-12
Singleton #274	c_000000034642_112	RM_Type_I	RE	Type_I_REases_FAM_1.einsi_trimmed	3.8e-07
Singleton #275	c_000000034766_476	RM_Type_II	MT	Type_II_MTases_FAM_2	7.5e-07
Singleton #276	c_000000034820_23	RM_Type_II	MT	Type_II_MTases_FAM_0	2.4e-07
Singleton #277	c_000000034939_35	RM_Type_II	MT	Type_II_MTases_FAM_22	0.0033
Singleton #278	c_000000035450_160	RM_Type_II	MT	Type_II_MTases_FAM_2	9.6e-63
Singleton #279	c_000000035476_1	RM_Type_II	MT	Type_II_MTases_FAM_0	0.042
Singleton #28	c_000000004842_27	RM_Type_II	MT	Type_II_MTases_FAM_8	0.038	M.Uph13454ORFAP	61.836
Singleton #280	c_000000035709_165	RM_Type_II	MT	Type_II_MTases_FAM_2	1.9e-10
Singleton #281	c_000000035809_461	RM_Type_II	MT	Type_II_MTases_FAM_0	0.0037
Singleton #282	c_000000035903_17	RM_Type_II	MT	Type_II_MTases_FAM_2	0.0035	M.Cba30217ORF3481P	55.556	m5C
Singleton #283	c_000000035930_55	RM_Type_II	MT	Type_II_MTases_FAM_2	3.5e-10
Singleton #284	c_000000035986_293	RM_Type_II	MT	Type_II_MTases_FAM_2	5e-70
Singleton #285	c_000000036029_76	RM_Type_II	MT	Type_II_MTases_FAM_2	0.0029
Singleton #286	c_000000036125_7	RM_Type_II	MT	Type_II_MTases_FAM_0	0.0058
Singleton #287	c_000000036395_227	RM_Type_II	MT	Type_II_MTases_FAM_2	0.00032
Singleton #288	c_000000036562_37	RM_Type_II	MT	Type_II_MTases_FAM_2	6e-38
Singleton #289	c_000000036649_14	RM_Type_II	MT	Type_II_MTases_FAM_2	2.6e-09
Singleton #29	c_000000005315_14	RM_Type_II	MT	Type_II_MTases_FAM_1	5.1e-45
Singleton #290	c_000000036726_40	RM_Type_II	MT	Type_II_MTases_FAM_19	0.099
Singleton #291	c_000000036746_2	RM_Type_II	MT	Type_II_MTases_FAM_2	1.4e-10
Singleton #292	c_000000037170_27	RM_Type_II	MT	Type_II_MTases_FAM_0	0.0012
Singleton #293	c_000000037171_111	RM_Type_II	MT	Type_II_MTases_FAM_2	1.9e-07
Singleton #294	c_000000037225_4	RM_Type_II	MT	Type_II_MTases_FAM_0	0.0017
Singleton #295	c_000000037303_204	RM_Type_II	MT	Type_II_MTases_FAM_2	0.00018
Singleton #296	c_000000037333_471	RM_Type_II	MT	Type_II_MTases_FAM_2	0.069
Singleton #297	c_000000037546_29	RM_Type_II	MT	Type_II_MTases_FAM_2	0.0008
Singleton #298	c_000000037548_27	RM_Type_II	MT	Type_II_MTases_FAM_2	0.0006
Singleton #299	c_000000037749_16	RM_Type_II	MT	Type_II_MTases_FAM_41	5.6e-05
Singleton #3	c_000000000931_4	RM_Type_II	MT	Type_II_MTases_FAM_17	6.4e-14	M.EsaSS1141ORFAP	55.056
Singleton #3	c_000000000931_3	RM_Type_II	MT	Type_II_MTases_FAM_2	0.01	M.Uph13359ORFWP	87.879	m5C	YGGCCR
Singleton #3	c_000000000931_2	RM_Type_II	MT	Type_II_MTases_FAM_2	1.9e-08	M.Uph13359ORFYP	63.918	m5C
Singleton #30	c_000000005642_30	RM_Type_II	MT	Type_II_MTases_FAM_2	0.089
Singleton #300	c_000000037913_63	RM_Type_II	RE	Type_II_REase06	3.6e-06
Singleton #301	c_000000038018_18	RM_Type_II	MT	Type_II_MTases_FAM_2	2e-11
Singleton #302	c_000000038112_1	RM_Type_II	MT	Type_II_MTases_FAM_2	1.8e-10
Singleton #303	c_000000038405_162	RM_Type_II	MT	Type_II_MTases_FAM_2	9.7e-10
Singleton #304	c_000000038649_11	RM_Type_II	MT	Type_II_MTases_FAM_2	6.8e-17
Singleton #305	c_000000038840_38	RM_Type_II	MT	Type_II_MTases_FAM_2	1.6e-11
Singleton #306	c_000000039449_74	RM_Type_II	MT	Type_II_MTases_FAM_41	0.00015
Singleton #307	c_000000039544_15	RM_Type_II	MT	Type_II_MTases_FAM_2	3e-23
Singleton #307	c_000000039544_16	RM_Type_II	MT	Type_II_MTases_FAM_2	0.057
Singleton #308	c_000000039622_144	RM_Type_II	MT	Type_II_MTases_FAM_2	5.8e-11
Singleton #309	c_000000039694_74	RM_Type_II	MT	Type_II_MTases_FAM_2	9.7e-10
Singleton #31	c_000000005934_1	RM_Type_II	MT	Type_II_MTases_FAM_1	2.4e-21
Singleton #310	c_000000039813_51	RM_Type_II	MT	Type_II_MTases_FAM_2	3.1e-11
Singleton #311	c_000000039831_42	RM_Type_II	MT	Type_II_MTases_FAM_0	0.042
Singleton #312	c_000000040065_83	RM_Type_II	MT	Type_II_MTases_FAM_2	0.00033
Singleton #313	c_000000040270_3	RM_Type_II	MT	Type_II_MTases_FAM_2	1.5e-06
Singleton #314	c_000000040270_29	RM_Type_II	MT	Type_II_MTases_FAM_2	4.6e-07	M2.BcyCH4ORF22450P	75.0	m5C
Singleton #315	c_000000040301_20	RM_Type_II	MT	Type_II_MTases_FAM_2	0.036
Singleton #316	c_000000040424_6	RM_Type_II	MT	Type_II_MTases_FAM_2	0.0015
Singleton #317	c_000000040656_298	RM_Type_II	MT	Type_II_MTases_FAM_22	1.3e-05
Singleton #318	c_000000040868_33	RM_Type_II	MT	Type_II_MTases_FAM_0	2.3e-05
Singleton #319	c_000000040869_7	RM_Type_II	MT	Type_II_MTases_FAM_0	2.8e-05
Singleton #32	c_000000005962_59	RM_Type_II	MT	Type_II_MTases_FAM_2	5.8e-37	M.Uph13476ORFAP	55.14	m5C
Singleton #320	c_000000040963_10	RM_Type_II	MT	Type_II_MTases_FAM_20	0.0082
Singleton #321	c_000000040987_78	RM_Type_II	MT	Type_II_MTases_FAM_2	3.4e-11
Singleton #322	c_000000041050_82	RM_Type_II	MT	Type_II_MTases_FAM_2	2.8e-09
Singleton #323	c_000000041241_11	RM_Type_II	MT	Type_II_MTases_FAM_2	0.0067
Singleton #324	c_000000041509_175	RM_Type_II	MT	Type_II_MTases_FAM_0	0.0011
Singleton #325	c_000000041544_346	RM_Type_II	MT	Type_II_MTases_FAM_2	7e-11
Singleton #326	c_000000042000_19	RM_Type_II	MT	Type_II_MTases_FAM_2	0.0058
Singleton #327	c_000000042354_5	RM_Type_II	MT	Type_II_MTases_FAM_2	5e-09
Singleton #328	c_000000042439_15	RM_Type_II	MT	Type_II_MTases_FAM_41	2e-05
Singleton #329	c_000000042527_8	RM_Type_II	MT	Type_II_MTases_FAM_2	5.7e-08
Singleton #33	c_000000005978_3	RM_Type_II	MT	Type_II_MTases_FAM_2	0.00099
Singleton #330	c_000000042528_3	RM_Type_II	MT	Type_II_MTases_FAM_2	6.7e-07
Singleton #331	c_000000042578_10	RM_Type_II	MT	Type_II_MTases_FAM_0	0.029
Singleton #332	c_000000042623_13	RM_Type_II	MT	Type_II_MTases_FAM_41	5.6e-05
Singleton #333	c_000000043393_8	RM_Type_II	MT	Type_II_MTases_FAM_2	2e-08
Singleton #334	c_000000043467_12	RM_Type_II	MT	Type_II_MTases_FAM_41	1.9e-05	M.Hda313ORF18175P	51.02	m5C
Singleton #335	c_000000043730_25	RM_Type_II	MT	Type_II_MTases_FAM_2	4.4e-84
Singleton #336	c_000000043818_33	RM_Type_II	MT	Type_II_MTases_FAM_2	0.0019
Singleton #337	c_000000044230_41	RM_Type_II	MT	Type_II_MTases_FAM_0	0.0058
Singleton #338	c_000000044287_10	RM_Type_II	MT	Type_II_MTases_FAM_41	3.4e-05
Singleton #339	c_000000044287_72	RM_Type_II	MT	Type_II_MTases_FAM_2	1.2e-07
Singleton #34	c_000000006043_2	RM_Type_II	MT	Type_II_MTases_FAM_0	1.6e-38
Singleton #340	c_000000044384_12	RM_Type_II	MT	Type_II_MTases_FAM_2	0.0043
Singleton #341	c_000000044385_36	RM_Type_II	MT	Type_II_MTases_FAM_2	7.2e-19
Singleton #342	c_000000044742_144	RM_Type_II	MT	Type_II_MTases_FAM_2	0.0035
Singleton #343	c_000000045138_258	RM_Type_II	MT	Type_II_MTases_FAM_2	2.2e-11
Singleton #344	c_000000045340_45	RM_Type_II	MT	Type_II_MTases_FAM_2	1e-06
Singleton #345	c_000000045521_32	RM_Type_II	MT	Type_II_MTases_FAM_2	0.011
Singleton #346	c_000000045522_87	RM_Type_II	MT	Type_II_MTases_FAM_2	0.00096
Singleton #347	c_000000045775_37	RM_Type_II	MT	Type_II_MTases_FAM_2	0.01
Singleton #348	c_000000046147_75	RM_Type_II	MT	Type_II_MTases_FAM_0	5.2e-05
Singleton #349	c_000000046425_6	RM_Type_II	MT	Type_II_MTases_FAM_2	2.2e-08
Singleton #35	c_000000006120_5	RM_Type_II	MT	Type_II_MTases_FAM_6	0.0024
Singleton #350	c_000000046473_45	RM_Type_II	MT	Type_II_MTases_FAM_2	9.1e-06
Singleton #351	c_000000047289_46	RM_Type_II	MT	Type_II_MTases_FAM_2	2.9e-10
Singleton #352	c_000000047411_46	RM_Type_II	MT	Type_II_MTases_FAM_2	0.00079
Singleton #353	c_000000047757_96	RM_Type_II	MT	Type_II_MTases_FAM_2	7.7e-06
Singleton #354	c_000000047840_312	RM_Type_II	MT	Type_II_MTases_FAM_41	5.7e-05
Singleton #355	c_000000047915_37	RM_Type_II	MT	Type_II_MTases_FAM_0	5.9e-07
Singleton #356	c_000000048215_10	RM_Type_II	MT	Type_II_MTases_FAM_2	0.0067
Singleton #357	c_000000048307_176	RM_Type_II	MT	Type_II_MTases_FAM_2	2.1e-12
Singleton #358	c_000000048385_19	RM_Type_II	MT	Type_II_MTases_FAM_0	0.0014
Singleton #359	c_000000048884_204	RM_Type_II	MT	Type_II_MTases_FAM_2	0.00012
Singleton #36	c_000000006429_3	RM_Type_I	MT	Type_I_MTases_FAM_3	1.3e-153	M.Psp391ORF15585P	83.576	m6A
Singleton #360	c_000000048963_6	RM_Type_II	MT	Type_II_MTases_FAM_2	0.00017
Singleton #361	c_000000049005_84	RM_Type_II	MT	Type_II_MTases_FAM_2	6.1e-09
Singleton #362	c_000000049097_37	RM_Type_II	MT	Type_II_MTases_FAM_41	2.2e-05
Singleton #363	c_000000049464_242	RM_Type_II	MT	Type_II_MTases_FAM_2	2.8e-10
Singleton #364	c_000000049532_8	RM_Type_II	MT	Type_II_MTases_FAM_2	1e-10
Singleton #365	c_000000049543_9	RM_Type_II	MT	Type_II_MTases_FAM_2	5.2e-06
Singleton #366	c_000000049581_26	RM_Type_II	MT	Type_II_MTases_FAM_0	6.1e-05
Singleton #367	c_000000049727_75	RM_Type_II	MT	Type_II_MTases_FAM_2	0.0069
Singleton #368	c_000000049750_20	RM_Type_II	MT	Type_II_MTases_FAM_41	1.9e-05	M.Hda313ORF18175P	51.02	m5C
Singleton #369	c_000000050110_71	RM_Type_II	MT	Type_II_MTases_FAM_0	6e-05
Singleton #37	c_000000006661_52	RM_Type_II	MT	Type_II_MTases_FAM_8	4.4e-77	M.EsaSS1874ORFAP	67.939	m4C
Singleton #37	c_000000006661_53	RM_Type_II	MT	Type_II_MTases_FAM_8	2.2e-10	M.Uph13359ORFI1P	56.098		CCCGGG
Singleton #370	c_000000050142_43	RM_Type_II	MT	Type_II_MTases_FAM_2	4.8e-07
Singleton #371	c_000000050294_218	RM_Type_II	MT	Type_II_MTases_FAM_2	3.8e-06
Singleton #372	c_000000050504_19	RM_Type_II	MT	Type_II_MTases_FAM_2	9.8e-11
Singleton #372	c_000000050504_27	RM_Type_II	MT	Type_II_MTases_FAM_2	2.5e-06
Singleton #373	c_000000050513_50	RM_Type_II	MT	Type_II_MTases_FAM_2	5.1e-10
Singleton #374	c_000000050584_147	RM_Type_II	MT	Type_II_MTases_FAM_2	1.9e-10
Singleton #375	c_000000051156_46	RM_Type_II	RE	Type_II_REase06	2.7e-09
Singleton #375	c_000000051156_50	RM_Type_II	RE	Type_II_REase06	2e-08
Singleton #375	c_000000051156_55	RM_Type_II	RE	Type_II_REase06	6.7e-08
Singleton #376	c_000000051401_7	RM_Type_II	MT	Type_II_MTases_FAM_2	3.8e-06
Singleton #377	c_000000051492_132	RM_Type_II	MT	Type_II_MTases_FAM_0	0.008
Singleton #378	c_000000051809_10	RM_Type_II	MT	Type_II_MTases_FAM_2	3e-23
Singleton #378	c_000000051809_11	RM_Type_II	MT	Type_II_MTases_FAM_2	7.3e-31
Singleton #379	c_000000052253_7	RM_Type_II	MT	Type_II_MTases_FAM_0	0.0028
Singleton #38	c_000000006908_4	RM_Type_II	MT	Type_II_MTases_FAM_17	1e-21
Singleton #380	c_000000052346_30	RM_Type_II	MT	Type_II_MTases_FAM_2	2.4e-08
Singleton #381	c_000000052403_3	RM_Type_II	MT	Type_II_MTases_FAM_2	3.2e-14
Singleton #382	c_000000052417_221	RM_Type_II	MT	Type_II_MTases_FAM_2	2.8e-06	M.Dhe447ORF22925P	51.064	m5C	GGWCC
Singleton #383	c_000000052547_35	RM_Type_II	MT	Type_II_MTases_FAM_0	6.1e-07
Singleton #384	c_000000052945_68	RM_Type_II	MT	Type_II_MTases_FAM_2	7.1e-10
Singleton #385	c_000000053002_165	RM_Type_II	MT	Type_II_MTases_FAM_0	0.01
Singleton #386	c_000000053222_130	RM_Type_II	MT	Type_II_MTases_FAM_0	3e-07
Singleton #387	c_000000054033_5	RM_Type_II	MT	Type_II_MTases_FAM_2	2.6e-10
Singleton #388	c_000000054195_27	RM_Type_II	MT	Type_II_MTases_FAM_0	7.7e-06
Singleton #389	c_000000054274_176	RM_Type_II	MT	Type_II_MTases_FAM_0	8.2e-11
Singleton #39	c_000000006917_13	RM_Type_II	MT	Type_II_MTases_FAM_1	0.028
Singleton #39	c_000000006917_14	RM_Type_II	MT	Type_II_MTases_FAM_3	0.0059
Singleton #39	c_000000006917_12	RM_Type_II	MT	Type_II_MTases_FAM_1	0.0032	M.SenSMEHORF4620P	62.857
Singleton #390	c_000000054282_350	RM_Type_II	MT	Type_II_MTases_FAM_2	9.4e-10	Zfo19928ORFJP	59.259		RGCGCY
Singleton #391	c_000000054388_25	RM_Type_II	MT	Type_II_MTases_FAM_0	0.0002
Singleton #392	c_000000055620_19	RM_Type_II	MT	Type_II_MTases_FAM_41	1.9e-05
Singleton #393	c_000000056002_3	RM_Type_II	MT	Type_II_MTases_FAM_2	8.4e-11
Singleton #394	c_000000056331_45	RM_Type_II	MT	Type_II_MTases_FAM_2	2.2e-10
Singleton #395	c_000000056916_25	RM_Type_II	MT	Type_II_MTases_FAM_2	0.0013
Singleton #396	c_000000059405_11	RM_Type_I	RE	Type_I_REases_FAM_0.einsi_trimmed	9.8e-26	VniSFn1ORF2017P	62.745
Singleton #397	c_000000059629_179	RM_Type_II	MT	Type_II_MTases_FAM_2	7.1e-12
Singleton #398	c_000000059723_18	RM_Type_II	MT	Type_II_MTases_FAM_0	1.3e-16
Singleton #399	c_000000060175_40	RM_Type_II	MT	Type_II_MTases_FAM_0	0.002
Singleton #4	c_000000000932_10	RM_Type_II	MT	Type_II_MTases_FAM_17	5.4e-34	M.Uph13359ORFUP	58.088		GATC
Singleton #40	c_000000006917_31	RM_Type_II	MT	Type_II_MTases_FAM_1	4.6e-15
Singleton #400	c_000000061056_168	RM_Type_II	MT	Type_II_MTases_FAM_0	0.00019
Singleton #401	c_000000061212_30	RM_Type_II	RE	Type_II_REase06	2.5e-09
Singleton #402	c_000000062849_2	RM_Type_III	RE	Type_III_REases_FAM_1.einsi_trimmed	0.0065
Singleton #403	c_000000064257_111	RM_Type_II	MT	Type_II_MTases_FAM_1	0.036
Singleton #404	c_000000064724_33	RM_Type_II	RE	Type_II_REase06	1.9e-05
Singleton #405	c_000000064834_53	RM_Type_II	MT	Type_II_MTases_FAM_14	2.5e-06
Singleton #406	c_000000065128_139	RM_Type_II	MT	Type_II_MTases_FAM_0	0.019
Singleton #407	c_000000065521_14	RM_Type_II	RE	Type_II_REase06	3.5e-08
Singleton #408	c_000000065608_19	RM_Type_II	MT	Type_II_MTases_FAM_2	1.1e-13
Singleton #409	c_000000066015_52	RM_Type_II	MT	Type_II_MTases_FAM_0	0.0015
Singleton #41	c_000000006934_18	RM_Type_II	MT	Type_II_MTases_FAM_13	0.047
Singleton #410	c_000000066308_22	RM_Type_II	MT	Type_II_MTases_FAM_2	1.2e-25
Singleton #411	c_000000066851_11	RM_Type_II	MT	Type_II_MTases_FAM_2	1.6e-10
Singleton #412	c_000000066889_5	RM_Type_II	MT	Type_II_MTases_FAM_2	4.8e-06
Singleton #413	c_000000066893_1	RM_Type_II	MT	Type_II_MTases_FAM_2	0.00077
Singleton #414	c_000000066898_46	RM_Type_II	MT	Type_II_MTases_FAM_2	0.00047
Singleton #415	c_000000066908_137	RM_Type_II	RE	Type_II_REase35	4.3e-57	Fhy29551DptFP	52.659
Singleton #416	c_000000066977_40	RM_Type_II	MT	Type_II_MTases_FAM_0	0.00031
Singleton #417	c_000000067001_1	RM_Type_II	MT	Type_II_MTases_FAM_2	2.8e-06	M.Dhe447ORF22925P	51.064	m5C	GGWCC
Singleton #418	c_000000067504_2	RM_Type_II	MT	Type_II_MTases_FAM_2	5.5e-58	M.UviOL1ORFCP	57.198	m5C	GDGCHC
Singleton #419	c_000000067515_1	RM_Type_II	MT	Type_II_MTases_FAM_0	1e-51
Singleton #42	c_000000007035_26	RM_Type_II	MT	Type_II_MTases_FAM_26	1.4e-07
Singleton #420	c_000000067529_4	RM_Type_II	MT	Type_II_MTases_FAM_2	1.5e-79	M.Asu7833ORF1031P	50.606	m5C
Singleton #421	c_000000067532_121	RM_Type_II	MT	Type_II_MTases_FAM_4	5.4e-66	M.MpuPL1ORF167P	81.944
Singleton #422	c_000000067533_4	RM_Type_II	MT	Type_II_MTases_FAM_2	1.3e-79	M.Asu7833ORF1031P	50.606	m5C
Singleton #423	c_000000067538_11	RM_Type_II	MT	Type_II_MTases_FAM_1	7.2e-54
Singleton #424	c_000000067539_9	RM_Type_II	MT	Type_II_MTases_FAM_1	7.2e-54
Singleton #425	c_000000067540_9	RM_Type_II	MT	Type_II_MTases_FAM_0	5.2e-42	M.Msp1109ORF201P	90.936	m5C	CGCG
Singleton #426	c_000000067591_14	RM_Type_II	MT	Type_II_MTases_FAM_2	1.4e-05
Singleton #427	c_000000068209_2	RM_Type_II	MT	Type_II_MTases_FAM_1	3.2e-07
Singleton #428	c_000000068212_8	RM_Type_II	MT	Type_II_MTases_FAM_1	6.7e-07
Singleton #429	c_000000068215_27	RM_Type_II	MT	Type_II_MTases_FAM_1	0.00047
Singleton #429	c_000000068215_28	RM_Type_II	MT	Type_II_MTases_FAM_26	3.8e-06
Singleton #429	c_000000068215_36	RM_Type_II	MT	Type_II_MTases_FAM_1	0.0066
Singleton #43	c_000000007242_132	RM_Type_II	RE	Type_II_REase06	6.3e-09
Singleton #430	c_000000068215_51	RM_Type_II	MT	Type_II_MTases_FAM_19	5.8e-06
Singleton #431	c_000000068215_245	RM_Type_I	RE	Type_I_REases_FAM_2.einsi_trimmed	4.6e-08
Singleton #432	c_000000068219_2	RM_Type_II	MT	Type_II_MTases_FAM_1	0.011
Singleton #433	c_000000068220_5	RM_Type_II	MT	Type_II_MTases_FAM_1	0.0054
Singleton #434	c_000000068314_8	RM_Type_II	RE	Type_II_REase06	4.7e-05
Singleton #435	c_000000068405_2	RM_Type_II	MT	Type_II_MTases_FAM_28	0.0094	M.Msp72103ORF10005P	56.957
Singleton #436	c_000000068415_3	RM_Type_II	MT	Type_II_MTases_FAM_33	3e-23	TspUJ94ORF15950P	78.859	m6A
Singleton #437	c_000000068417_46	RM_Type_II	RE	Type_II_REase09	8.8e-08
Singleton #438	c_000000068421_1	RM_Type_III	RE	Type_III_REases_FAM_1.einsi_trimmed	1.2e-89	Tsp14PAORF5915P	94.539
Singleton #439	c_000000068428_21	RM_Type_I	RE	Type_I_REases_FAM_2.einsi_trimmed	4.8e-12
Singleton #44	c_000000007295_56	RM_Type_II	MT	Type_II_MTases_FAM_0	7.8e-12
Singleton #44	c_000000007295_57	RM_Type_II	MT	Type_II_MTases_FAM_2	4.7e-24	M.Vme43I	70.922	m5C	GC
Singleton #44	c_000000007295_58	RM_Type_II	MT	Type_II_MTases_FAM_2	0.0014	M.Vme43I	68.333	m5C	GC
Singleton #440	c_000000068428_33	RM_Type_I	RE	Type_I_REases_FAM_2.einsi_trimmed	4.8e-12
Singleton #441	c_000000068516_55	RM_Type_II	MT	Type_II_MTases_FAM_0	0.0031
Singleton #442	c_000000068596_15	RM_Type_II	MT	Type_II_MTases_FAM_0	7.9e-31	M.PspL12M9ORF7995P	68.692	m5C
Singleton #443	c_000000068618_6	RM_Type_II	MT	Type_II_MTases_FAM_2	1.7e-47	M.Uph13359ORFFP	66.038	m5C
Singleton #444	c_000000068619_2	RM_Type_II	MT	Type_II_MTases_FAM_2	1.8e-16	M.Uph13359ORFFP	94.118	m5C
Singleton #445	c_000000068622_1	RM_Type_II	MT	Type_II_MTases_FAM_1	1.5e-31	M.Fmo9817SORF9860P	58.201
Singleton #446	c_000000068624_1	RM_Type_II	MT	Type_II_MTases_FAM_2	1.1e-41	M.Uph13359ORFFP	86.413	m5C
Singleton #447	c_000000068929_64	RM_Type_II	MT	Type_II_MTases_FAM_17	9.9e-46
Singleton #448	c_000000068986_13	RM_Type_II	MT	Type_II_MTases_FAM_1	4.5e-05
Singleton #449	c_000000069013_349	RM_Type_II	MT	Type_II_MTases_FAM_4	2.5e-79	M.Pps170ORF5043P	90.714	m6A	GATC
Singleton #45	c_000000007542_60	RM_Type_II	MT	Type_II_MTases_FAM_2	6.9e-09
Singleton #450	c_000000069279_11	RM_Type_II	MT	Type_II_MTases_FAM_33	8.7e-06	Psp333ORF3375P	95.506	m6A
Singleton #451	c_000000069287_3	RM_Type_I	MT	Type_I_MTases_FAM_0	4.5e-72
Singleton #452	c_000000069288_4	RM_Type_I	RE	Type_I_REases_FAM_2.einsi_trimmed	8.5e-16
Singleton #453	c_000000069290_7	RM_Type_I	SP	Type_I_S_52	5.7e-56
Singleton #453	c_000000069290_6	RM_Type_I	MT	Type_I_MTases_FAM_1	3.1e-158	M.SbrRU1ORF462P	79.633	m6A
Singleton #454	c_000000069294_2	RM_Type_II	MT	Type_II_MTases_FAM_33	4.9e-05	Nsp13191ORF8005P	79.592	m6A
Singleton #455	c_000000069306_1	RM_Type_I	SP	Type_I_S_51	2.4e-30
Singleton #455	c_000000069306_3	RM_Type_I	MT	Type_I_MTases_FAM_1	3e-60	M.CspJ200ORF11455P	82.682	m6A
Singleton #455	c_000000069306_2	RM_Type_II	MT	Type_II_MTases_FAM_33	1.5e-12	M.PbaMal48ORF40950P	84.524	m6A
Singleton #456	c_000000069554_50	RM_Type_II	MT	Type_II_MTases_FAM_8	1.1e-08	M.Uph13359ORFI1P	68.254		CCCGGG
Singleton #456	c_000000069554_51	RM_Type_II	MT	Type_II_MTases_FAM_8	3.4e-55	M.Uph13359ORFM1P	59.223		CCCGGG
Singleton #457	c_000000069585_9	RM_Type_II	MT	Type_II_MTases_FAM_2	0.082
Singleton #458	c_000000069616_8	RM_Type_II	MT	Type_II_MTases_FAM_1	0.0016	M.Atr17037ORFEP	64.706		AAGCTT
Singleton #458	c_000000069616_10	RM_Type_II	MT	Type_II_MTases_FAM_1	2.4e-13	M.Rin26383ORF2517P	58.667
Singleton #458	c_000000069616_6	RM_Type_II	MT	Type_II_MTases_FAM_8	5e-27	M.Sph29ORF3P	87.143
Singleton #458	c_000000069616_5	RM_Type_II	MT	Type_II_MTases_FAM_8	2.7e-28	M.Uph13359ORFM1P	82.716		CCCGGG
Singleton #459	c_000000069622_11	RM_Type_II	MT	Type_II_MTases_FAM_0	7.7e-09	M.DdoDSW1ORF2848P	91.304	m5C	CCGG
Singleton #459	c_000000069622_12	RM_Type_II	MT	Type_II_MTases_FAM_0	4.4e-22	M.Dsp134ORF1595P	85.039	m5C	CCGG
Singleton #46	c_000000007737_56	RM_Type_II	MT	Type_II_MTases_FAM_0	2.6e-53	M.MpuSP1ORF124P	83.384	m5C	GCTNAGC
Singleton #460	c_000000069648_13	RM_Type_II	MT	Type_II_MTases_FAM_6	1.7e-37	M.DspP16ORF12930P	64.384
Singleton #461	c_000000069652_152	RM_Type_II	MT	Type_II_MTases_FAM_28	0.0038
Singleton #462	c_000000069753_24	RM_Type_II	MT	Type_II_MTases_FAM_0	0.034
Singleton #463	c_000000069937_9	RM_Type_II	MT	Type_II_MTases_FAM_13	0.00021
Singleton #464	c_000000069942_57	RM_Type_I	MT	Type_I_MTases_FAM_0	6.6e-46	M.Gpr1989ORF233P	92.763	m6A
Singleton #464	c_000000069942_58	RM_Type_II	MT	Type_II_MTases_FAM_33	7.4e-06	M.MspELB17ORF22410P	78.333	m6A
Singleton #465	c_000000070006_33	RM_Type_II	MT	Type_II_MTases_FAM_2	3.3e-08	M.EphK1HORFAP	56.827	m5C	GATC
Singleton #466	c_000000070072_4	RM_Type_II	MT	Type_II_MTases_FAM_2	1.6e-10
Singleton #467	c_000000070292_336	RM_Type_II	RE	Type_II_REase06	2.9e-09
Singleton #468	c_000000070292_379	RM_Type_II	MT	Type_II_MTases_FAM_34	2.4e-59	M.OluOIV3ORF149P	60.148		RAG
Singleton #469	c_000000070439_3	RM_Type_II	MT	Type_II_MTases_FAM_17	1.4e-59	M.Uph13359ORFJP	78.652		GATC
Singleton #47	c_000000007755_28	RM_Type_II	MT	Type_II_MTases_FAM_28	0.0039
Singleton #470	c_000000070446_22	RM_Type_II	MT	Type_II_MTases_FAM_1	5.8e-12	M.EsaSS1179ORFAP	77.647
Singleton #470	c_000000070446_19	RM_Type_II	MT	Type_II_MTases_FAM_8	1.1e-26	M.Uph13359ORFCP	76.923		CCCGGG
Singleton #470	c_000000070446_20	RM_Type_II	MT	Type_II_MTases_FAM_8	5.3e-26	M.Uph13359ORFCP	77.011		CCCGGG
Singleton #470	c_000000070446_18	RM_Type_II	MT	Type_II_MTases_FAM_8	1.8e-27	M.Uph13359ORFI1P	52.414		CCCGGG
Singleton #470	c_000000070446_21	RM_Type_II	MT	Type_II_MTases_FAM_17	1.6e-34	M.Uph13359ORFZP	93.525		GATC
Singleton #471	c_000000070588_7	RM_Type_II	MT	Type_II_MTases_FAM_1	1.5e-05
Singleton #472	c_000000070591_6	RM_Type_I	MT	Type_I_MTases_FAM_0	1.7e-45
Singleton #473	c_000000070593_5	RM_Type_I	RE	Type_I_REases_FAM_0.einsi_trimmed	5.4e-24	Psp13PAORF9195P	91.241
Singleton #473	c_000000070593_4	RM_Type_I	RE	Type_I_REases_FAM_0.einsi_trimmed	3.3e-143	Tsp136ORF8715P	92.057
Singleton #474	c_000000070597_10	RM_Type_II	RE	Type_II_REase06	1.1e-12	Fsp2550ORFDP	57.5
Singleton #475	c_000000070600_1	RM_Type_II	RE	Type_II_REase09	1.5e-05
Singleton #476	c_000000070606_10	RM_Type_I	SP	Type_I_S_51	7e-76
Singleton #476	c_000000070606_7	RM_Type_I	RE	Type_I_REases_FAM_0.einsi_trimmed	1.8e-75	DspP16ORF3330P	85.028
Singleton #476	c_000000070606_15	RM_Type_II	RE	Type_II_REase06	2e-12	Fsp2550ORFDP	58.125
Singleton #476	c_000000070606_6	RM_Type_II	RE	Type_II_REase34	8.9e-06	MyuLY01ORF4245P	91.15		GATC
Singleton #477	c_000000070694_153	RM_Type_I	RE	Type_I_REases_FAM_2.einsi_trimmed	1.6e-10
Singleton #478	c_000000071061_33	RM_Type_II	MT	Type_II_MTases_FAM_1	2.4e-11	M1.Bce14838ORF3786P	71.053		GGGTC
Singleton #478	c_000000071061_34	RM_Type_II	MT	Type_II_MTases_FAM_1	1.2e-06	M1.Bce14838ORF3786P	83.333		GGGTC
Singleton #478	c_000000071061_35	RM_Type_II	MT	Type_II_MTases_FAM_1	1.6e-28	M2.Bce14838ORF3786P	80.128		GGGTC
Singleton #479	c_000000071215_10	RM_Type_II	MT	Type_II_MTases_FAM_1	1.6e-30
Singleton #479	c_000000071215_12	RM_Type_II	MT	Type_II_MTases_FAM_1	4.9e-37
Singleton #48	c_000000007925_257	RM_Type_II	MT	Type_II_MTases_FAM_33	1.6e-12
Singleton #48	c_000000007925_257	RM_Type_I	SP	Type_I_S_01	3.8e-28
Singleton #480	c_000000071239_28	RM_Type_II	MT	Type_II_MTases_FAM_2	2.1e-23
Singleton #481	c_000000071267_45	RM_Type_II	MT	Type_II_MTases_FAM_1	2.1e-35	M.Psh7AORFCP	80.93
Singleton #482	c_000000071310_15	RM_Type_II	MT	Type_II_MTases_FAM_29	0.0051
Singleton #483	c_000000071401_4	RM_Type_II	MT	Type_II_MTases_FAM_2	0.00015
Singleton #484	c_000000071410_26	RM_Type_II	MT	Type_II_MTases_FAM_17	1.2e-28
Singleton #485	c_000000071626_295	RM_Type_I	RE	Type_I_REases_FAM_0.einsi_trimmed	1.4e-08	Psp1bORF3587P	75.926
Singleton #486	c_000000071628_16	RM_Type_I	SP	Type_I_S_51	3.4e-23	S.MlaLW14ORFIP	57.143
Singleton #487	c_000000071689_12	RM_Type_II	MT	Type_II_MTases_FAM_2	3.9e-12
Singleton #487	c_000000071689_13	RM_Type_II	MT	Type_II_MTases_FAM_2	4.5e-47
Singleton #488	c_000000072076_27	RM_Type_II	MT	Type_II_MTases_FAM_0	0.0012
Singleton #489	c_000000072078_52	RM_Type_II	MT	Type_II_MTases_FAM_2	0.013
Singleton #49	c_000000007925_279	RM_Type_II	MT	Type_II_MTases_FAM_4	7.6e-60
Singleton #490	c_000000072113_14	RM_Type_II	MT	Type_II_MTases_FAM_17	2.2e-45
Singleton #491	c_000000072164_15	RM_Type_II	MT	Type_II_MTases_FAM_2	1.5e-05
Singleton #492	c_000000072251_148	RM_Type_II	MT	Type_II_MTases_FAM_3	1.2e-101	M.Oar238ORF41520P	100.0		GANTC
Singleton #493	c_000000072523_181	RM_Type_II	MT	Type_II_MTases_FAM_3	2.2e-101	M.Oar238ORF41520P	96.515		GANTC
Singleton #494	c_000000072523_244	RM_Type_II	MT	Type_II_MTases_FAM_13	0.023
Singleton #495	c_000000072536_24	RM_Type_II	MT	Type_II_MTases_FAM_0	6.1e-15	M.AspMJ3ORF6290P	74.359	m5C	GTCGAC
Singleton #496	c_000000072590_54	RM_Type_II	MT	Type_II_MTases_FAM_17	3.8e-45	M.Uph13359ORFH1P	80.282		GATC
Singleton #496	c_000000072590_55	RM_Type_II	MT	Type_II_MTases_FAM_1	1.9e-44	M.Vph12G5ORF17P	53.061
Singleton #497	c_000000072594_3	RM_Type_II	MT	Type_II_MTases_FAM_2	0.00026	M.Uph13359ORFYP	83.14	m5C
Singleton #497	c_000000072594_6	RM_Type_II	MT	Type_II_MTases_FAM_17	5.2e-32	M.Uph13455ORFAP	68.571
Singleton #498	c_000000072595_5	RM_Type_II	MT	Type_II_MTases_FAM_8	6.4e-61	M.Uph13359ORFCP	66.376		CCCGGG
Singleton #498	c_000000072595_4	RM_Type_II	MT	Type_II_MTases_FAM_8	1.3e-27	M.Uph13359ORFI1P	52.381		CCCGGG
Singleton #499	c_000000072596_3	RM_Type_II	MT	Type_II_MTases_FAM_17	1.1e-53	M.Uph13359ORFH1P	83.03		GATC
Singleton #499	c_000000072596_1	RM_Type_II	MT	Type_II_MTases_FAM_2	7.6e-13	M.Uph13359ORFYP	86.111	m5C
Singleton #5	c_000000001455_4	RM_Type_II	MT	Type_II_MTases_FAM_17	1.6e-23	M.Isp513ORFCP	65.254
Singleton #5	c_000000001455_5	RM_Type_II	MT	Type_II_MTases_FAM_17	1.2e-20	M.Vpa0605ORF7660P	63.529
Singleton #50	c_000000007925_301	RM_Type_II	MT	Type_II_MTases_FAM_0	1.2e-59	M.UviOL3ORFAP	51.507	m5C	GCTNAGC
Singleton #500	c_000000072782_4	RM_Type_II	MT	Type_II_MTases_FAM_2	6.9e-10
Singleton #501	c_000000072892_7	RM_Type_II	MT	Type_II_MTases_FAM_25	2.9e-86
Singleton #501	c_000000072892_8	RM_Type_II	MT	Type_II_MTases_FAM_7	9e-78
Singleton #502	c_000000072908_264	RM_Type_I	RE	Type_I_REases_FAM_2.einsi_trimmed	1.2e-11
Singleton #503	c_000000073024_62	RM_Type_II	MT	Type_II_MTases_FAM_2	7e-13
Singleton #504	c_000000073102_269	RM_Type_II	MT	Type_II_MTases_FAM_0	0.028
Singleton #505	c_000000073154_2	RM_Type_I	RE	Type_I_REases_FAM_2.einsi_trimmed	9.8e-08
Singleton #506	c_000000073255_3	RM_Type_II	MT	Type_II_MTases_FAM_2	5.2e-31	M.EsaSS81ORFAP	62.871	m5C	GATC
Singleton #507	c_000000073274_47	RM_Type_II	MT	Type_II_MTases_FAM_3	3.9e-100	M.PgiNP1I	99.438	m6A	GANTC
Singleton #508	c_000000073384_3	RM_Type_II	MT	Type_II_MTases_FAM_4	4e-19	M.PspF4M1ORF1630P	82.609		GGCC
Singleton #509	c_000000073417_69	RM_Type_II	MT	Type_II_MTases_FAM_17	1.4e-58	M.Uph13359ORFH1P	88.571		GATC
Singleton #51	c_000000007925_375	RM_Type_I	RE	Type_I_REases_FAM_2.einsi_trimmed	7.5e-07
Singleton #510	c_000000073464_126	RM_Type_II	MT	Type_II_MTases_FAM_0	0.0041
Singleton #511	c_000000073497_1	RM_Type_II	MT	Type_II_MTases_FAM_34	5.1e-05
Singleton #512	c_000000073780_100	RM_Type_I	RE	Type_I_REases_FAM_2.einsi_trimmed	7.2e-12
Singleton #513	c_000000073789_64	RM_Type_II	MT	Type_II_MTases_FAM_0	0.011
Singleton #514	c_000000073792_3	RM_Type_II	MT	Type_II_MTases_FAM_0	0.00092
Singleton #515	c_000000074037_105	RM_Type_II	MT	Type_II_MTases_FAM_2	4.8e-10
Singleton #516	c_000000074134_6	RM_Type_II	MT	Type_II_MTases_FAM_0	4.7e-13
Singleton #517	c_000000074135_12	RM_Type_II	MT	Type_II_MTases_FAM_0	0.011
Singleton #518	c_000000074136_7	RM_Type_II	MT	Type_II_MTases_FAM_0	1.4e-09
Singleton #519	c_000000074151_6	RM_Type_II	MT	Type_II_MTases_FAM_17	3.8e-64	M.Uph13359ORFR1P	62.921		GATC
Singleton #52	c_000000008068_6	RM_Type_II	MT	Type_II_MTases_FAM_1	0.0016
Singleton #520	c_000000074195_63	RM_Type_II	MT	Type_II_MTases_FAM_3	3.7e-102	M.PubORF109P	96.085		GANTC
Singleton #521	c_000000074196_1	RM_Type_II	MT	Type_II_MTases_FAM_3	1.1e-40	M.PgiNP1I	96.61	m6A	GANTC
Singleton #522	c_000000074464_158	RM_Type_II	MT	Type_II_MTases_FAM_2	0.063
Singleton #523	c_000000074543_10	RM_Type_II	RE	Type_II_REase31	1.6e-07
Singleton #524	c_000000074545_53	RM_Type_II	MT	Type_II_MTases_FAM_2	8.3e-38	M.UviOL1ORFCP	50.633	m5C	GDGCHC
Singleton #525	c_000000074700_56	RM_Type_I	RE	Type_I_REases_FAM_2.einsi_trimmed	6.8e-22
Singleton #526	c_000000074701_42	RM_Type_I	RE	Type_I_REases_FAM_2.einsi_trimmed	1.3e-06
Singleton #527	c_000000074710_28	RM_Type_I	RE	Type_I_REases_FAM_2.einsi_trimmed	1.7e-10
Singleton #528	c_000000074727_88	RM_Type_II	RE	Type_II_REase06	3.1e-06
Singleton #529	c_000000074785_30	RM_Type_II	MT	Type_II_MTases_FAM_2	3.4e-07
Singleton #53	c_000000008095_15	RM_Type_II	MT	Type_II_MTases_FAM_2	4.9e-17	M.Sca1210ORF8280P	63.855	m5C
Singleton #530	c_000000074795_261	RM_Type_II	MT	Type_II_MTases_FAM_0	0.0064
Singleton #531	c_000000074840_1	RM_Type_I	RE	Type_I_REases_FAM_1.einsi_trimmed	3.1e-14	Psp13PAORF11350P	84.397
Singleton #532	c_000000074851_1	RM_Type_II	MT	Type_II_MTases_FAM_2	0.0016
Singleton #533	c_000000074906_17	RM_Type_II	MT	Type_II_MTases_FAM_0	2.4e-09
Singleton #533	c_000000074906_21	RM_Type_II	MT	Type_II_MTases_FAM_26	7.9e-07	M.NspKA1ORF14875P	72.807
Singleton #534	c_000000075104_8	RM_Type_II	MT	Type_II_MTases_FAM_42	0.00068
Singleton #535	c_000000075104_25	RM_Type_II	MT	Type_II_MTases_FAM_1	1.1e-28
Singleton #536	c_000000075182_12	RM_Type_II	MT	Type_II_MTases_FAM_0	1.4e-08	M.Uba10000474ORFAP	56.0	m5C	CCGC
Singleton #536	c_000000075182_13	RM_Type_II	MT	Type_II_MTases_FAM_2	4.5e-35	M.Uba10000474ORFAP	52.768	m5C	CCGC
Singleton #537	c_000000075183_12	RM_Type_II	MT	Type_II_MTases_FAM_17	1.1e-43	M.Uph13454ORFBP	72.441
Singleton #538	c_000000075186_18	RM_Type_I	RE	Type_I_REases_FAM_2.einsi_trimmed	2.2e-08
Singleton #539	c_000000075190_36	RM_Type_II	MT	Type_II_MTases_FAM_26	0.033
Singleton #54	c_000000008148_22	RM_Type_II	MT	Type_II_MTases_FAM_1	2.4e-35
Singleton #54	c_000000008148_25	RM_Type_II	MT	Type_II_MTases_FAM_42	0.049
Singleton #54	c_000000008148_31	RM_Type_II	MT	Type_II_MTases_FAM_3	3.5e-05	M.Cdi963ORF19725P	51.786
Singleton #540	c_000000075245_18	RM_Type_II	MT	Type_II_MTases_FAM_17	3.7e-28
Singleton #541	c_000000075245_77	RM_Type_II	MT	Type_II_MTases_FAM_17	2.1e-45
Singleton #542	c_000000075267_14	RM_Type_II	MT	Type_II_MTases_FAM_0	0.0025
Singleton #543	c_000000075326_347	RM_Type_I	RE	Type_I_REases_FAM_2.einsi_trimmed	2.5e-26
Singleton #544	c_000000075457_5	RM_Type_II	MT	Type_II_MTases_FAM_2	9.3e-07
Singleton #545	c_000000075502_100	RM_Type_II	MT	Type_II_MTases_FAM_2	4.7e-10
Singleton #546	c_000000075607_6	RM_Type_II	MT	Type_II_MTases_FAM_2	7e-33	M.EsaSS136ORFAP	51.187	m5C	GATC
Singleton #547	c_000000075675_140	RM_Type_II	MT	Type_II_MTases_FAM_1	2.3e-47	M.EsaNGMORFAP	89.655		AAGCTT
Singleton #548	c_000000075719_10	RM_Type_II	MT	Type_II_MTases_FAM_34	0.0006
Singleton #549	c_000000075739_9	RM_Type_II	MT	Type_II_MTases_FAM_1	7.4e-49	M.EsaNGMORFAP	89.655		AAGCTT
Singleton #55	c_000000008160_12	RM_Type_II	RE	Type_II_REase06	1.4e-07
Singleton #550	c_000000075753_62	RM_Type_II	MT	Type_II_MTases_FAM_2	1.6e-30	M.EsaSS81ORFAP	69.189	m5C	GATC
Singleton #551	c_000000075882_4	RM_Type_II	MT	Type_II_MTases_FAM_2	2.1e-06
Singleton #552	c_000000075951_48	RM_Type_II	MT	Type_II_MTases_FAM_2	5.9e-28	M.Uph13437ORFAP	75.728	m5C
Singleton #553	c_000000076091_1	RM_Type_II	MT	Type_II_MTases_FAM_2	1.9e-44
Singleton #554	c_000000076092_23	RM_Type_II	MT	Type_II_MTases_FAM_2	3.7e-27	M.Uph13457ORFAP	62.385	m5C
Singleton #555	c_000000076280_4	RM_Type_I	RE	Type_I_REases_FAM_0.einsi_trimmed	1.1e-12	EsaSS945ORFAP	90.0
Singleton #555	c_000000076280_1	RM_Type_I	RE	Type_I_REases_FAM_0.einsi_trimmed	5.7e-08	KpnSB1170ORF27055P	96.296
Singleton #555	c_000000076280_3	RM_Type_I	RE	Type_I_REases_FAM_0.einsi_trimmed	3.6e-43	VkaR17ORF3735P	82.558
Singleton #556	c_000000076328_66	RM_Type_II	RE	Type_II_REase06	2.4e-05
Singleton #557	c_000000076362_3	RM_Type_I	RE	Type_I_REases_FAM_0.einsi_trimmed	1.6e-18	TdiTDORF5205P	91.16
Singleton #558	c_000000076489_23	RM_Type_II	MT	Type_II_MTases_FAM_1	6.1e-44	M.MhiM3ORF1883P	59.917		CTNAG
Singleton #559	c_000000076489_127	RM_Type_II	MT	Type_II_MTases_FAM_34	6.5e-17	M.Osp32ORF11455P	57.895
Singleton #56	c_000000008166_9	RM_Type_II	MT	Type_II_MTases_FAM_1	0.0004
Singleton #560	c_000000076517_4	RM_Type_II	MT	Type_II_MTases_FAM_3	0.022
Singleton #560	c_000000076517_6	RM_Type_II	MT	Type_II_MTases_FAM_3	1.4e-05	M.Efa218ORFCP	61.111
Singleton #561	c_000000076534_254	RM_Type_II	MT	Type_II_MTases_FAM_5	5e-94	M.BspLVF1ORF3445P	96.532
Singleton #562	c_000000076534_502	RM_Type_II	MT	Type_II_MTases_FAM_2	2.3e-49	M.BspLVF1ORF1050P	92.727	m5C
Singleton #563	c_000000076649_33	RM_Type_II	MT	Type_II_MTases_FAM_0	1.2e-19
Singleton #564	c_000000076776_24	RM_Type_II	MT	Type_II_MTases_FAM_0	2.3e-05
Singleton #565	c_000000076822_51	RM_Type_II	MT	Type_II_MTases_FAM_6	0.0042
Singleton #566	c_000000076989_46	RM_Type_II	MT	Type_II_MTases_FAM_33	2.8e-05	M.AspAD1ORF6330P	83.333	m6A
Singleton #567	c_000000077007_105	RM_Type_I	RE	Type_I_REases_FAM_2.einsi_trimmed	2.8e-12
Singleton #568	c_000000077180_1	RM_Type_I	RE	Type_I_REases_FAM_2.einsi_trimmed	1.8e-26
Singleton #569	c_000000077241_1	RM_Type_II	MT	Type_II_MTases_FAM_1	9.7e-24	M.GspSZ19ORF13840P	88.704
Singleton #57	c_000000008361_83	RM_Type_II	MT	Type_II_MTases_FAM_2	4e-10
Singleton #570	c_000000077244_2	RM_Type_II	MT	Type_II_MTases_FAM_27	6.8e-35
Singleton #571	c_000000077445_64	RM_Type_II	MT	Type_II_MTases_FAM_4	4.3e-33	M.MpuPL1ORF167P	80.952
Singleton #571	c_000000077445_65	RM_Type_II	MT	Type_II_MTases_FAM_4	3.1e-23	M.MpuPL1ORF167P	81.579
Singleton #572	c_000000077562_18	RM_Type_I	RE	Type_I_REases_FAM_2.einsi_trimmed	2e-10
Singleton #573	c_000000077572_5	RM_Type_II	MT	Type_II_MTases_FAM_2	2e-10	M.EsaSS1405ORFAP	71.622	m5C	GATC
Singleton #573	c_000000077572_3	RM_Type_II	MT	Type_II_MTases_FAM_2	2.7e-29	M.EsaSS81ORFAP	57.868	m5C	GATC
Singleton #574	c_000000077693_96	RM_Type_II	MT	Type_II_MTases_FAM_34	1.4e-48
Singleton #575	c_000000077693_170	RM_Type_II	MT	Type_II_MTases_FAM_1	1.5e-52
Singleton #576	c_000000077726_48	RM_Type_I	SP	Type_I_S_51	8.4e-39
Singleton #576	c_000000077726_44	RM_Type_I	MT	Type_I_MTases_FAM_0	1.3e-105	M.Asp102ORF14065P	64.441	m6A
Singleton #577	c_000000077728_8	RM_Type_II	RE	Type_II_REase06	3.7e-10
Singleton #578	c_000000077752_68	RM_Type_I	RE	Type_I_REases_FAM_0.einsi_trimmed	7.3e-184	Aba813ORF14050P	67.31
Singleton #579	c_000000077761_24	RM_Type_I	RE	Type_I_REases_FAM_0.einsi_trimmed	5.9e-82	Dac2973ORF1334P	58.755
Singleton #58	c_000000008516_15	RM_Type_II	MT	Type_II_MTases_FAM_8	5.8e-95	M.Pfl17298ORFBP	58.841
Singleton #580	c_000000077906_23	RM_Type_II	MT	Type_II_MTases_FAM_37	3.6e-38
Singleton #581	c_000000078001_57	RM_Type_II	MT	Type_II_MTases_FAM_2	2e-45	M.Uph13359ORFFP	53.488	m5C
Singleton #582	c_000000078160_33	RM_Type_II	RE	Type_II_REase05	0.0025	Mel6810ORFBP	72.258
Singleton #583	c_000000078346_6	RM_Type_II	MT	Type_II_MTases_FAM_17	1e-45
Singleton #584	c_000000078413_50	RM_Type_II	MT	Type_II_MTases_FAM_2	0.00012
Singleton #585	c_000000078438_20	RM_Type_II	MT	Type_II_MTases_FAM_0	0.055
Singleton #586	c_000000078610_3	RM_Type_II	RE	Type_II_REase19	1.4e-09	Asp1MA62ORF16330P	70.0
Singleton #587	c_000000078851_59	RM_Type_II	MT	Type_II_MTases_FAM_2	1.7e-10
Singleton #588	c_000000078974_2	RM_Type_II	MT	Type_II_MTases_FAM_3	4.5e-101	M.PteRCA23ORF470P	91.622		GANTC
Singleton #589	c_000000079022_25	RM_Type_II	MT	Type_II_MTases_FAM_1	0.018
Singleton #589	c_000000079022_28	RM_Type_II	MT	Type_II_MTases_FAM_26	1.8e-06
Singleton #59	c_000000008610_13	RM_Type_II	RE	Type_II_REase06	3e-07
Singleton #590	c_000000079063_41	RM_Type_II	MT	Type_II_MTases_FAM_17	2.5e-44
Singleton #591	c_000000079077_1	RM_Type_I	RE	Type_I_REases_FAM_0.einsi_trimmed	3.6e-49	Psp311ORF2055P	91.62
Singleton #591	c_000000079077_2	RM_Type_I	RE	Type_I_REases_FAM_0.einsi_trimmed	1.1e-97	TeuH1ORF20175P	88.395
Singleton #592	c_000000079158_40	RM_Type_II	MT	Type_II_MTases_FAM_2	2.4e-08	M.Vme43I	63.043	m5C	GC
Singleton #592	c_000000079158_42	RM_Type_II	MT	Type_II_MTases_FAM_0	6.9e-06	M.Vme43I	51.948	m5C	GC
Singleton #593	c_000000079184_43	RM_Type_II	RE	Type_II_REase06	2.7e-12
Singleton #594	c_000000079343_52	RM_Type_II	MT	Type_II_MTases_FAM_6	0.0028
Singleton #595	c_000000079344_45	RM_Type_II	MT	Type_II_MTases_FAM_6	0.00047
Singleton #596	c_000000079345_43	RM_Type_II	MT	Type_II_MTases_FAM_6	0.0032
Singleton #597	c_000000079346_54	RM_Type_II	MT	Type_II_MTases_FAM_6	0.0034
Singleton #598	c_000000079347_13	RM_Type_II	MT	Type_II_MTases_FAM_6	0.00047
Singleton #599	c_000000079372_6	RM_Type_II	MT	Type_II_MTases_FAM_3	5.7e-05
Singleton #6	c_000000001457_51	RM_Type_II	MT	Type_II_MTases_FAM_17	7.7e-27	M.Isp513ORFCP	64.394
Singleton #6	c_000000001457_52	RM_Type_II	MT	Type_II_MTases_FAM_17	7.5e-14	M.Vpa14ORF2044P	67.188
Singleton #60	c_000000008944_86	RM_Type_II	MT	Type_II_MTases_FAM_0	0.01
Singleton #600	c_000000079432_84	RM_Type_II	MT	Type_II_MTases_FAM_2	9.3e-14
Singleton #600	c_000000079432_85	RM_Type_II	MT	Type_II_MTases_FAM_2	0.00041
Singleton #600	c_000000079432_83	RM_Type_II	MT	Type_II_MTases_FAM_2	4.9e-19	M.OluOIV4ORF109P	62.937	m5C	GGNNCC
Singleton #601	c_000000079763_13	RM_Type_II	MT	Type_II_MTases_FAM_4	2.2e-64	M.MpuPL1ORF167P	80.556
Singleton #602	c_000000079816_15	RM_Type_II	MT	Type_II_MTases_FAM_2	4.3e-15
Singleton #603	c_000000080003_1	RM_Type_II	MT	Type_II_MTases_FAM_2	1.5e-10	M.EsaSS1405ORFAP	64.935	m5C	GATC
Singleton #604	c_000000080048_55	RM_Type_II	MT	Type_II_MTases_FAM_3	2.5e-20	M.Pgl14TORF343P	61.94		GGATG
Singleton #605	c_000000080069_44	RM_Type_I	RE	Type_I_REases_FAM_2.einsi_trimmed	1e-11
Singleton #606	c_000000080070_59	RM_Type_I	RE	Type_I_REases_FAM_2.einsi_trimmed	7.9e-12
Singleton #607	c_000000080142_2	RM_Type_II	MT	Type_II_MTases_FAM_4	5.3e-05
Singleton #608	c_000000080405_26	RM_Type_II	MT	Type_II_MTases_FAM_2	0.00012
Singleton #609	c_000000080621_10	RM_Type_II	MT	Type_II_MTases_FAM_2	1.3e-09
Singleton #61	c_000000009019_124	RM_Type_I	RE	Type_I_REases_FAM_2.einsi_trimmed	4e-15
Singleton #610	c_000000080622_21	RM_Type_II	MT	Type_II_MTases_FAM_0	0.016
Singleton #611	c_000000080649_66	RM_Type_II	MT	Type_II_MTases_FAM_2	5.5e-65	M.Mod1131ORF12025P	57.451	m5C
Singleton #612	c_000000080715_12	RM_Type_II	MT	Type_II_MTases_FAM_0	0.004
Singleton #613	c_000000080829_67	RM_Type_II	MT	Type_II_MTases_FAM_2	1.1e-72	M.Mpu12TORF95P	81.639	m5C	GCGC
Singleton #614	c_000000080866_71	RM_Type_I	RE	Type_I_REases_FAM_2.einsi_trimmed	1.2e-11
Singleton #615	c_000000081112_91	RM_Type_II	MT	Type_II_MTases_FAM_34	0.0039
Singleton #616	c_000000081112_124	RM_Type_II	MT	Type_II_MTases_FAM_2	0.00069	M.Vme43I	68.333	m5C	GC
Singleton #616	c_000000081112_125	RM_Type_II	MT	Type_II_MTases_FAM_0	2e-09	M.Vme43I	75.824	m5C	GC
Singleton #617	c_000000081223_114	RM_Type_II	MT	Type_II_MTases_FAM_0	7.8e-09	M.UmvMBORFAP	51.724	m5C
Singleton #618	c_000000081224_54	RM_Type_II	MT	Type_II_MTases_FAM_17	0.018
Singleton #619	c_000000081436_1	RM_Type_II	MT	Type_II_MTases_FAM_2	6.8e-44	M.EsaSS136ORFAP	62.537	m5C	GATC
Singleton #62	c_000000009020_53	RM_Type_II	MT	Type_II_MTases_FAM_3	0.012
Singleton #620	c_000000081719_33	RM_Type_II	MT	Type_II_MTases_FAM_1	9.2e-09
Singleton #621	c_000000081720_30	RM_Type_II	MT	Type_II_MTases_FAM_1	8.4e-09
Singleton #622	c_000000081721_119	RM_Type_II	MT	Type_II_MTases_FAM_1	1.3e-09
Singleton #623	c_000000081840_23	RM_Type_II	MT	Type_II_MTases_FAM_2	3.2e-07
Singleton #624	c_000000081910_47	RM_Type_II	MT	Type_II_MTases_FAM_1	0.00026
Singleton #625	c_000000082379_8	RM_Type_II	MT	Type_II_MTases_FAM_2	4.1e-10
Singleton #626	c_000000082511_87	RM_Type_II	MT	Type_II_MTases_FAM_34	0.00081
Singleton #627	c_000000082594_13	RM_Type_I	SP	Type_I_S_51	8.4e-39
Singleton #627	c_000000082594_11	RM_Type_I	MT	Type_I_MTases_FAM_0	3.5e-105	M.Asp102ORF14065P	66.151	m6A
Singleton #628	c_000000082642_94	RM_Type_II	MT	Type_II_MTases_FAM_3	0.033
Singleton #628	c_000000082642_92	RM_Type_II	MT	Type_II_MTases_FAM_3	8.2e-11	M.OspTORF16140P	63.158
Singleton #629	c_000000082642_128	RM_Type_II	MT	Type_II_MTases_FAM_2	1.5e-23	M.Vme43I	64.384	m5C	GC
Singleton #63	c_000000009082_12	RM_Type_II	MT	Type_II_MTases_FAM_17	1.4e-33
Singleton #630	c_000000082658_80	RM_Type_II	MT	Type_II_MTases_FAM_28	5.8e-20
Singleton #631	c_000000082682_128	RM_Type_II	MT	Type_II_MTases_FAM_28	2.1e-11	M.Pgl14TORF97P	73.016		GTNNAC
Singleton #632	c_000000082724_22	RM_Type_II	MT	Type_II_MTases_FAM_2	9e-93	M.Otav2ORF3P	73.482	m5C	GCNGC
Singleton #633	c_000000082754_229	RM_Type_II	MT	Type_II_MTases_FAM_2	1.2e-11
Singleton #634	c_000000082790_24	RM_Type_I	RE	Type_I_REases_FAM_2.einsi_trimmed	1.2e-06
Singleton #635	c_000000082810_6	RM_Type_II	MT	Type_II_MTases_FAM_0	2.4e-08	M.AspKC14ORF39200P	82.54	m5C
Singleton #635	c_000000082810_4	RM_Type_II	MT	Type_II_MTases_FAM_0	1.6e-09	M.Ssp305ORF4055P	84.27	m5C
Singleton #635	c_000000082810_7	RM_Type_II	MT	Type_II_MTases_FAM_0	0.089	M.Vna82462ORFAP	78.462	m5C
Singleton #636	c_000000082888_1	RM_Type_I	SP	Type_I_S_06	1.7e-48
Singleton #636	c_000000082888_6	RM_Type_I	RE	Type_I_REases_FAM_0.einsi_trimmed	9.1e-257	Dgi7213ORF1008P	60.348
Singleton #637	c_000000082981_35	RM_Type_II	MT	Type_II_MTases_FAM_2	8.1e-84	M.Uph13359ORFS2P	67.526	m5C
Singleton #638	c_000000083060_3	RM_Type_II	MT	Type_II_MTases_FAM_41	1.5e-149	M.Ama10699ORF51900P	60.422	m5C	CCGCGG
Singleton #639	c_000000083065_4	RM_Type_III	MT	Type_III_MTases_FAM_0	3.6e-80	M.Mme286ORFM1P	51.092	m6A
Singleton #64	c_000000009084_1	RM_Type_II	MT	Type_II_MTases_FAM_0	0.00016
Singleton #640	c_000000083156_15	RM_Type_I	RE	Type_I_REases_FAM_2.einsi_trimmed	9.6e-14
Singleton #641	c_000000083242_7	RM_Type_II	MT	Type_II_MTases_FAM_21	7.9e-08	M.SphCRM1ORF148P	71.429	m5C
Singleton #642	c_000000083345_130	RM_Type_II	RE	Type_II_REase06	2.3e-05
Singleton #643	c_000000083370_67	RM_Type_II	MT	Type_II_MTases_FAM_1	1.6e-05	M.DfaQZH3ORF15835P	76.596
Singleton #644	c_000000083511_24	RM_Type_II	MT	Type_II_MTases_FAM_2	0.00014
Singleton #645	c_000000083530_19	RM_Type_I	RE	Type_I_REases_FAM_2.einsi_trimmed	4.5e-23
Singleton #646	c_000000083557_7	RM_Type_II	MT	Type_II_MTases_FAM_0	1.5e-05
Singleton #647	c_000000083842_16	RM_Type_II	MT	Type_II_MTases_FAM_1	2.1e-13	M.Pph12024LORF28P	67.327		GACGC
Singleton #648	c_000000083995_85	RM_Type_II	MT	Type_II_MTases_FAM_2	2.6e-11
Singleton #649	c_000000084001_3	RM_Type_II	MT	Type_II_MTases_FAM_2	4.6e-13	M.Uba6G12ORFAP	82.222	m5C	ACGCGT
Singleton #649	c_000000084001_6	RM_Type_II	MT	Type_II_MTases_FAM_1	0.0095	M.UbaLBORFJ1P	60.0
Singleton #65	c_000000009099_8	RM_Type_II	MT	Type_II_MTases_FAM_3	1.3e-05
Singleton #650	c_000000084133_30	RM_Type_II	MT	Type_II_MTases_FAM_2	1.9e-10
Singleton #651	c_000000084187_26	RM_Type_I	RE	Type_I_REases_FAM_2.einsi_trimmed	2.7e-09
Singleton #652	c_000000084187_46	RM_Type_II	MT	Type_II_MTases_FAM_6	9.9e-12
Singleton #653	c_000000084248_36	RM_Type_I	RE	Type_I_REases_FAM_2.einsi_trimmed	2.2e-17
Singleton #654	c_000000084475_17	RM_Type_II	MT	Type_II_MTases_FAM_2	1.8e-74
Singleton #655	c_000000084908_236	RM_Type_II	MT	Type_II_MTases_FAM_13	0.00077
Singleton #656	c_000000084913_41	RM_Type_II	MT	Type_II_MTases_FAM_1	0.021
Singleton #657	c_000000084971_32	RM_Type_II	MT	Type_II_MTases_FAM_0	0.0043
Singleton #658	c_000000084983_155	RM_Type_II	MT	Type_II_MTases_FAM_2	0.048
Singleton #659	c_000000085106_11	RM_Type_II	MT	Type_II_MTases_FAM_2	0.001
Singleton #66	c_000000009200_8	RM_Type_II	MT	Type_II_MTases_FAM_1	0.09
Singleton #660	c_000000085216_46	RM_Type_II	MT	Type_II_MTases_FAM_19	0.0056
Singleton #661	c_000000085362_1	RM_Type_II	MT	Type_II_MTases_FAM_17	3.3e-37	M.Uph13359ORFH1P	80.165		GATC
Singleton #661	c_000000085362_3	RM_Type_II	MT	Type_II_MTases_FAM_2	1.3e-21	M.Uph13359ORFWP	74.074	m5C	YGGCCR
Singleton #661	c_000000085362_4	RM_Type_II	MT	Type_II_MTases_FAM_2	5.5e-07	M.Uph13359ORFYP	95.556	m5C
Singleton #662	c_000000085401_82	RM_Type_II	MT	Type_II_MTases_FAM_31	7.8e-10	M.GspRG10ORF20075P	52.542
Singleton #663	c_000000085401_195	RM_Type_I	RE	Type_I_REases_FAM_0.einsi_trimmed	2.3e-56	GurRORF4043P	65.689
Singleton #664	c_000000085402_4	RM_Type_II	RE	Type_II_REase22	2.3e-12	Sma55ORF5985P	50.459
Singleton #665	c_000000085406_2	RM_Type_II	MT	Type_II_MTases_FAM_31	7.1e-12	M.DvuRCH1ORF3112P	62.963		CTCGAG
Singleton #666	c_000000085422_29	RM_Type_II	MT	Type_II_MTases_FAM_2	0.00023
Singleton #667	c_000000085489_4	RM_Type_II	RE	Type_II_REase09	8.8e-08
Singleton #668	c_000000085534_182	RM_Type_I	RE	Type_I_REases_FAM_2.einsi_trimmed	3.9e-07
Singleton #669	c_000000085535_24	RM_Type_II	MT	Type_II_MTases_FAM_2	2e-05
Singleton #67	c_000000009200_27	RM_Type_II	MT	Type_II_MTases_FAM_4	2.1e-07
Singleton #670	c_000000085547_6	RM_Type_II	MT	Type_II_MTases_FAM_2	1.9e-06	M.Eph92ORF43P	60.317	m5C	GATC
Singleton #670	c_000000085547_5	RM_Type_II	MT	Type_II_MTases_FAM_2	7.3e-23	M.EsaSS81ORFAP	50.973	m5C	GATC
Singleton #671	c_000000085548_3	RM_Type_II	MT	Type_II_MTases_FAM_2	1.4e-32
Singleton #672	c_000000085621_41	RM_Type_II	MT	Type_II_MTases_FAM_0	0.016
Singleton #673	c_000000085875_603	RM_Type_II	RE	Type_II_REase06	3.7e-06
Singleton #674	c_000000085875_812	RM_Type_II	MT	Type_II_MTases_FAM_1	2.1e-38	M.Pin37ORF705P	95.909
Singleton #675	c_000000085877_53	RM_Type_I	MT	Type_I_MTases_FAM_0	8.9e-42	M.Asa1238ORF10665P	88.75	m6A
Singleton #675	c_000000085877_54	RM_Type_II	MT	Type_II_MTases_FAM_33	0.00098	M.Mya5ORF3140P	94.915	m6A
Singleton #676	c_000000085942_6	RM_Type_II	RE	Type_II_REase06	2.6e-06
Singleton #677	c_000000086004_89	RM_Type_II	MT	Type_II_MTases_FAM_0	2.7e-08
Singleton #678	c_000000086145_4	RM_Type_II	MT	Type_II_MTases_FAM_1	7.7e-07
Singleton #679	c_000000086202_5	RM_Type_II	MT	Type_II_MTases_FAM_1	8e-19
Singleton #68	c_000000009202_9	RM_Type_II	MT	Type_II_MTases_FAM_2	3e-05
Singleton #68	c_000000009202_10	RM_Type_II	MT	Type_II_MTases_FAM_2	1.3e-11	M.EsaSS136ORFAP	57.059	m5C	GATC
Singleton #68	c_000000009202_8	RM_Type_II	MT	Type_II_MTases_FAM_2	2e-11	M.EsaSS81ORFAP	67.647	m5C	GATC
Singleton #680	c_000000086408_21	RM_Type_II	MT	Type_II_MTases_FAM_1	1.5e-10
Singleton #680	c_000000086408_26	RM_Type_II	MT	Type_II_MTases_FAM_24	3.2e-43
Singleton #681	c_000000086517_23	RM_Type_II	MT	Type_II_MTases_FAM_2	9.7e-10
Singleton #682	c_000000086610_9	RM_Type_I	MT	Type_I_MTases_FAM_3	4.8e-68	M.CspM166ORF20770P	98.601	m6A
Singleton #682	c_000000086610_10	RM_Type_I	MT	Type_I_MTases_FAM_3	2.1e-89	M.CspM166ORF20770P	93.578	m6A
Singleton #682	c_000000086610_8	RM_Type_II	MT	Type_II_MTases_FAM_33	0.0024	M.Vna16374I	89.041	m6A	TTAGNNNNNNCTTG
Singleton #682	c_000000086610_5	RM_Type_I	SP	Type_I_S_52	4.3e-19	S.AinWMB7ORFDP	74.046
Singleton #683	c_000000086611_25	RM_Type_I	RE	Type_I_REases_FAM_2.einsi_trimmed	1.5e-06
Singleton #684	c_000000086611_44	RM_Type_I	RE	Type_I_REases_FAM_0.einsi_trimmed	1.4e-50	Izo231ORF9645P	87.195
Singleton #684	c_000000086611_43	RM_Type_I	RE	Type_I_REases_FAM_0.einsi_trimmed	3e-68	Kpn182113ORFCP_(Kpn182113ORFCBP)	88.444
Singleton #684	c_000000086611_41	RM_Type_I	RE	Type_I_REases_FAM_0.einsi_trimmed	4.2e-13	Psp2401ORF1705P	78.528
Singleton #684	c_000000086611_45	RM_Type_I	RE	Type_I_REases_FAM_0.einsi_trimmed	1.3e-102	Pte1802TORF1645P	85.174
Singleton #685	c_000000086707_78	RM_Type_II	RE	Type_II_REase19	3.7e-10
Singleton #686	c_000000086874_4	RM_Type_II	MT	Type_II_MTases_FAM_33	0.035	M.Tma2154ORF930P	66.26	m6A
Singleton #686	c_000000086874_5	RM_Type_I	SP	Type_I_S_06	1.1e-22	S.Tni5205ORFKP	54.545
Singleton #687	c_000000087050_2	RM_Type_II	MT	Type_II_MTases_FAM_0	1.4e-50	M.Fsp2541ORF1635P	64.231	m5C
Singleton #688	c_000000087051_72	RM_Type_II	MT	Type_II_MTases_FAM_0	3.3e-12	M.PaqCI	53.933	m5C
Singleton #689	c_000000087256_2	RM_Type_I	RE	Type_I_REases_FAM_2.einsi_trimmed	7.4e-25	OinP24ORF17650P	58.534
Singleton #689	c_000000087256_9	RM_Type_I	SP	Type_I_S_01	9.2e-34	S.Ptr520ORF183P	58.581
Singleton #69	c_000000009303_45	RM_Type_II	MT	Type_II_MTases_FAM_1	7.6e-21
Singleton #69	c_000000009303_43	RM_Type_II	MT	Type_II_MTases_FAM_20	3.7e-09	M.Pda5557ORF22960P	76.712
Singleton #69	c_000000009303_41	RM_Type_II	MT	Type_II_MTases_FAM_1	1.9e-10	M.Tas14ORF1154P	52.113		CTNAG
Singleton #690	c_000000087259_6	RM_Type_I	RE	Type_I_REases_FAM_0.einsi_trimmed	1.7e-24	DtoTol2ORF37340P	58.621
Singleton #690	c_000000087259_5	RM_Type_I	RE	Type_I_REases_FAM_0.einsi_trimmed	3.8e-87	Lse17549ORF3095P	71.29
Singleton #691	c_000000087259_19	RM_Type_I	MT	Type_I_MTases_FAM_0	2.1e-136	M.DtoTol2ORF37340P	83.947	m6A
Singleton #692	c_000000087290_19	RM_Type_II	MT	Type_II_MTases_FAM_27	0.013
Singleton #693	c_000000087369_22	RM_Type_II	MT	Type_II_MTases_FAM_32	0.0011
Singleton #694	c_000000087370_25	RM_Type_II	MT	Type_II_MTases_FAM_32	0.0002
Singleton #695	c_000000087371_2	RM_Type_II	MT	Type_II_MTases_FAM_32	0.0002
Singleton #696	c_000000087422_6	RM_Type_II	MT	Type_II_MTases_FAM_0	0.021
Singleton #697	c_000000087453_19	RM_Type_II	MT	Type_II_MTases_FAM_40	9.2e-50
Singleton #698	c_000000087484_6	RM_Type_II	MT	Type_II_MTases_FAM_7	0.0089
Singleton #698	c_000000087484_3	RM_Type_II	MT	Type_II_MTases_FAM_30	7.4e-13	FspCS20ORF5370P	64.43	m6A
Singleton #698	c_000000087484_4	RM_Type_II	MT	Type_II_MTases_FAM_33	0.00084	PspZ03ORFBP	77.895	m6A
Singleton #699	c_000000087492_205	RM_Type_II	MT	Type_II_MTases_FAM_2	7.8e-10
Singleton #7	c_000000001618_36	RM_Type_II	MT	Type_II_MTases_FAM_3	4.5e-102	M.TatDOK14ORF15855P	90.608
Singleton #70	c_000000009324_38	RM_Type_II	MT	Type_II_MTases_FAM_2	4.9e-09
Singleton #700	c_000000087675_9	RM_Type_II	MT	Type_II_MTases_FAM_2	3.4e-09
Singleton #701	c_000000087735_9	RM_Type_II	MT	Type_II_MTases_FAM_17	7.5e-43
Singleton #702	c_000000087750_24	RM_Type_I	RE	Type_I_REases_FAM_2.einsi_trimmed	1e-12
Singleton #703	c_000000087840_16	RM_Type_I	RE	Type_I_REases_FAM_2.einsi_trimmed	6.2e-188	Nwa347ORF665P	61.99
Singleton #704	c_000000087842_12	RM_Type_I	SP	Type_I_S_52	1.7e-71
Singleton #704	c_000000087842_2	RM_Type_I	MT	Type_I_MTases_FAM_2	4.5e-198	M.AspMA01ORF395P	75.794	m6A
Singleton #705	c_000000087937_428	RM_Type_II	MT	Type_II_MTases_FAM_0	7.5e-07
Singleton #706	c_000000087963_45	RM_Type_II	MT	Type_II_MTases_FAM_36	3.7e-29	M.Van286ORF15360P	60.317
Singleton #707	c_000000088087_1	RM_Type_II	MT	Type_II_MTases_FAM_0	7.9e-05
Singleton #707	c_000000088087_2	RM_Type_II	MT	Type_II_MTases_FAM_0	8.5e-23
Singleton #708	c_000000088156_59	RM_Type_I	RE	Type_I_REases_FAM_2.einsi_trimmed	2e-07
Singleton #709	c_000000088360_11	RM_Type_II	MT	Type_II_MTases_FAM_0	3.3e-05
Singleton #71	c_000000009343_3	RM_Type_II	MT	Type_II_MTases_FAM_2	2.1e-53
Singleton #710	c_000000088363_1	RM_Type_II	MT	Type_II_MTases_FAM_0	0.047
Singleton #711	c_000000088415_491	RM_Type_II	RE	Type_II_REase06	3.3e-15	Bst446ORFCP	58.696
Singleton #712	c_000000088415_595	RM_Type_I	MT	Type_I_MTases_FAM_0	7.4e-123	M1.Pak1TORFGP	77.749	m6A
Singleton #713	c_000000088473_11	RM_Type_II	RE	Type_II_REase06	5.1e-05
Singleton #714	c_000000088503_64	RM_Type_II	MT	Type_II_MTases_FAM_2	1.4e-40
Singleton #715	c_000000088680_64	RM_Type_II	MT	Type_II_MTases_FAM_1	0.061
Singleton #716	c_000000088750_1	RM_Type_II	MT	Type_II_MTases_FAM_1	1.6e-32	M.LspDHB01ORFAP	54.774
Singleton #717	c_000000088787_22	RM_Type_II	MT	Type_II_MTases_FAM_0	0.015
Singleton #718	c_000000089037_6	RM_Type_II	MT	Type_II_MTases_FAM_17	5.9e-44
Singleton #719	c_000000089037_101	RM_Type_II	MT	Type_II_MTases_FAM_17	1.6e-25
Singleton #72	c_000000009343_43	RM_Type_II	MT	Type_II_MTases_FAM_1	1.6e-40	M.EsaSS1624ORFAP	50.813
Singleton #720	c_000000089074_1	RM_Type_II	MT	Type_II_MTases_FAM_2	6.1e-18	M.Uph13359ORFLP	74.359	m5C
Singleton #721	c_000000089078_1	RM_Type_II	MT	Type_II_MTases_FAM_2	9.6e-05
Singleton #722	c_000000089162_5	RM_Type_II	MT	Type_II_MTases_FAM_0	0.077
Singleton #723	c_000000089367_6	RM_Type_II	MT	Type_II_MTases_FAM_4	2.6e-27
Singleton #724	c_000000089460_8	RM_Type_II	MT	Type_II_MTases_FAM_0	4.3e-36	M.Maz20414ORF20510P	71.849	m5C
Singleton #725	c_000000089694_7	RM_Type_II	RE	Type_II_REase06	2.3e-06
Singleton #726	c_000000089699_1	RM_Type_II	MT	Type_II_MTases_FAM_2	1.1e-21
Singleton #727	c_000000089805_67	RM_Type_I	RE	Type_I_REases_FAM_2.einsi_trimmed	4.2e-124	Cba002ORF4445P	64.345
Singleton #728	c_000000089808_66	RM_Type_II	MT	Type_II_MTases_FAM_16	1e-71	M.Dgi7213ORF3515P	55.191	m5C	GCWGC
Singleton #729	c_000000089870_9	RM_Type_II	MT	Type_II_MTases_FAM_0	1.8e-21	M.Csp8163ORF2640P	71.2	m5C
Singleton #729	c_000000089870_10	RM_Type_II	MT	Type_II_MTases_FAM_0	4.7e-07	M.Csp8163ORF2640P	81.081	m5C
Singleton #729	c_000000089870_7	RM_Type_II	MT	Type_II_MTases_FAM_0	2.8e-48	M2.CesCF002ORF5105P	56.65	m5C
Singleton #73	c_000000009449_10	RM_Type_II	MT	Type_II_MTases_FAM_30	5e-07	PspL1A13ORFCP	92.727	m6A
Singleton #730	c_000000089872_10	RM_Type_II	MT	Type_II_MTases_FAM_0	4.8e-81	M.Tma2154ORF1592P	91.471	m5C
Singleton #731	c_000000089882_3	RM_Type_II	MT	Type_II_MTases_FAM_0	1.8e-45	M.Acr43158ORF3350P	66.055	m5C
Singleton #731	c_000000089882_1	RM_Type_II	MT	Type_II_MTases_FAM_0	6.3e-82	M.Csp8163ORF2640P	74.271	m5C
Singleton #732	c_000000089894_5	RM_Type_II	MT	Type_II_MTases_FAM_0	1.8e-42	M.PspL12M9ORF7995P	84.276	m5C
Singleton #733	c_000000089898_49	RM_Type_II	MT	Type_II_MTases_FAM_4	8.3e-24	M.Zsp43204ORF2750P	76.984
Singleton #734	c_000000090023_1	RM_Type_II	MT	Type_II_MTases_FAM_1	3.6e-42	M.Vph12G5ORF17P	58.167
Singleton #735	c_000000090025_11	RM_Type_II	MT	Type_II_MTases_FAM_3	1.4e-18	M.Nja1380ORF1381P	54.505
Singleton #735	c_000000090025_1	RM_Type_II	MT	Type_II_MTases_FAM_1	2e-42	M.Vph12G5ORF17P	58.704
Singleton #736	c_000000090026_4	RM_Type_II	MT	Type_II_MTases_FAM_1	0.00056	M.Cph101ORF28P	51.25
Singleton #737	c_000000090028_37	RM_Type_II	MT	Type_II_MTases_FAM_1	3e-30	M.Cph101ORF28P	60.952
Singleton #737	c_000000090028_44	RM_Type_II	MT	Type_II_MTases_FAM_1	8e-15	M.UbaAMORFEP	76.667		CTSAG
Singleton #738	c_000000090197_3	RM_Type_II	MT	Type_II_MTases_FAM_2	3.5e-28	M.UbaF01ORFAP	68.551	m5C	GATC
Singleton #738	c_000000090197_4	RM_Type_II	MT	Type_II_MTases_FAM_2	8.9e-10	M.UbaF01ORFAP	98.734	m5C	GATC
Singleton #739	c_000000090276_43	RM_Type_I	RE	Type_I_REases_FAM_2.einsi_trimmed	4.1e-08
Singleton #74	c_000000009461_8	RM_Type_II	RE	Type_II_REase06	5.4e-07
Singleton #740	c_000000090452_16	RM_Type_II	MT	Type_II_MTases_FAM_1	4.1e-25
Singleton #740	c_000000090452_18	RM_Type_II	MT	Type_II_MTases_FAM_1	2.9e-35
Singleton #741	c_000000090453_10	RM_Type_II	MT	Type_II_MTases_FAM_1	2.2e-18
Singleton #741	c_000000090453_13	RM_Type_II	MT	Type_II_MTases_FAM_1	2e-13
Singleton #742	c_000000090621_56	RM_Type_II	MT	Type_II_MTases_FAM_4	0.024
Singleton #743	c_000000090659_35	RM_Type_II	MT	Type_II_MTases_FAM_2	4.2e-42
Singleton #744	c_000000090701_56	RM_Type_II	MT	Type_II_MTases_FAM_3	0.0002	M.Pgl14TORF343P	68.75		GGATG
Singleton #745	c_000000090768_48	RM_Type_II	RE	Type_II_REase19	0.00073
Singleton #746	c_000000090847_29	RM_Type_II	MT	Type_II_MTases_FAM_5	7e-64	M.EsaDBORFRP	67.188
Singleton #747	c_000000091083_14	RM_Type_I	MT	Type_I_MTases_FAM_0	3e-171	M.DtoTol2ORF37340P	79.58	m6A
Singleton #748	c_000000091084_13	RM_Type_II	MT	Type_II_MTases_FAM_27	1.3e-18	M.AtyLL002ORFHP	77.778
Singleton #748	c_000000091084_14	RM_Type_II	MT	Type_II_MTases_FAM_27	2.9e-86	M.AtyLL002ORFHP	72.23
Singleton #749	c_000000091415_8	RM_Type_II	MT	Type_II_MTases_FAM_1	2.9e-16
Singleton #75	c_000000009465_38	RM_Type_II	MT	Type_II_MTases_FAM_34	5.4e-05
Singleton #750	c_000000091537_53	RM_Type_II	MT	Type_II_MTases_FAM_0	0.0041
Singleton #751	c_000000091750_4	RM_Type_II	MT	Type_II_MTases_FAM_17	0.00019	M.NhaNc4ORF645P	51.163
Singleton #751	c_000000091750_5	RM_Type_II	MT	Type_II_MTases_FAM_17	6.5e-31	M.NwaD1FHSORF1055P	59.836
Singleton #752	c_000000091855_1	RM_Type_I	RE	Type_I_REases_FAM_1.einsi_trimmed	6.1e-114	Psp391ORF15585P	82.164
Singleton #752	c_000000091855_2	RM_Type_I	RE	Type_I_REases_FAM_1.einsi_trimmed	2.5e-07	Psp391ORF15585P	57.522
Singleton #753	c_000000092313_12	RM_Type_II	MT	Type_II_MTases_FAM_0	0.0075
Singleton #754	c_000000092538_148	RM_Type_II	MT	Type_II_MTases_FAM_0	0.022
Singleton #755	c_000000092795_32	RM_Type_II	MT	Type_II_MTases_FAM_2	1.1e-46
Singleton #756	c_000000092812_1	RM_Type_II	MT	Type_II_MTases_FAM_2	6.5e-46	M.Uph13359ORFYP	62.609	m5C
Singleton #757	c_000000092815_1	RM_Type_II	MT	Type_II_MTases_FAM_28	0.054
Singleton #758	c_000000092839_439	RM_Type_I	RE	Type_I_REases_FAM_2.einsi_trimmed	3.7e-26
Singleton #759	c_000000092842_83	RM_Type_II	RE	Type_II_REase06	2e-06
Singleton #76	c_000000009583_4	RM_Type_II	MT	Type_II_MTases_FAM_0	0.0055
Singleton #760	c_000000092959_48	RM_Type_II	MT	Type_II_MTases_FAM_2	6.1e-41	M.Uph13359ORFFP	77.358	m5C
Singleton #761	c_000000093055_11	RM_Type_II	MT	Type_II_MTases_FAM_0	0.073
Singleton #762	c_000000093169_4	RM_Type_II	MT	Type_II_MTases_FAM_1	1.5e-07	M.Csp126ORF1060P	56.311		GACGC
Singleton #763	c_000000093170_2	RM_Type_II	MT	Type_II_MTases_FAM_1	5.6e-06
Singleton #764	c_000000093171_65	RM_Type_II	MT	Type_II_MTases_FAM_1	1.4e-05
Singleton #765	c_000000093174_27	RM_Type_II	MT	Type_II_MTases_FAM_1	1.5e-07	M.Csp126ORF1060P	56.311		GACGC
Singleton #766	c_000000093174_57	RM_Type_II	MT	Type_II_MTases_FAM_2	4.1e-12	M.Cpi17261ORF1004P	55.249	m5C
Singleton #767	c_000000093250_246	RM_Type_II	MT	Type_II_MTases_FAM_3	1.4e-101	M.BspLVF1ORF11875P	98.05		GANTC
Singleton #768	c_000000093463_21	RM_Type_I	RE	Type_I_REases_FAM_2.einsi_trimmed	2.5e-07
Singleton #769	c_000000093517_21	RM_Type_II	MT	Type_II_MTases_FAM_41	1.5e-10	M.Uph13359ORFAP	80.734	m5C
Singleton #77	c_000000010128_17	RM_Type_II	MT	Type_II_MTases_FAM_17	0.0027
Singleton #770	c_000000093584_28	RM_Type_II	MT	Type_II_MTases_FAM_0	2.6e-08	M.Csp191FORFDP	57.377	m5C
Singleton #770	c_000000093584_27	RM_Type_II	MT	Type_II_MTases_FAM_0	0.025	M.FspF340ORF9540P	52.318	m5C
Singleton #771	c_000000094022_2	RM_Type_II	MT	Type_II_MTases_FAM_1	0.06
Singleton #772	c_000000094026_5	RM_Type_II	MT	Type_II_MTases_FAM_4	1.2e-20	M.Sph21ORF48P	53.704		GATC
Singleton #773	c_000000094159_17	RM_Type_II	MT	Type_II_MTases_FAM_1	7.2e-24	M.Cph101ORF28P	67.628
Singleton #773	c_000000094159_13	RM_Type_II	MT	Type_II_MTases_FAM_1	0.016	M.TsaNM5ORF21684P	54.14
Singleton #773	c_000000094159_8	RM_Type_II	MT	Type_II_MTases_FAM_1	2.5e-44	M.Vph12G5ORF17P	60.494
Singleton #774	c_000000094244_17	RM_Type_II	MT	Type_II_MTases_FAM_3	0.0003
Singleton #775	c_000000094246_11	RM_Type_II	MT	Type_II_MTases_FAM_3	0.00026
Singleton #776	c_000000094258_11	RM_Type_II	MT	Type_II_MTases_FAM_2	3.5e-55	M2.AfaT17ORF8825P	50.101	m5C
Singleton #777	c_000000094286_1	RM_Type_II	MT	Type_II_MTases_FAM_1	1.1e-10
Singleton #777	c_000000094286_2	RM_Type_II	MT	Type_II_MTases_FAM_1	3.6e-19
Singleton #778	c_000000094333_35	RM_Type_II	MT	Type_II_MTases_FAM_2	3.2e-21
Singleton #779	c_000000094334_1	RM_Type_II	MT	Type_II_MTases_FAM_2	9.8e-21
Singleton #78	c_000000010166_14	RM_Type_I	RE	Type_I_REases_FAM_2.einsi_trimmed	2.7e-08
Singleton #780	c_000000094394_217	RM_Type_II	MT	Type_II_MTases_FAM_0	0.01
Singleton #781	c_000000094540_16	RM_Type_II	RE	Type_II_REase06	6.9e-08
Singleton #782	c_000000094615_2	RM_Type_II	MT	Type_II_MTases_FAM_2	1.5e-22
Singleton #782	c_000000094615_3	RM_Type_II	MT	Type_II_MTases_FAM_2	5.5e-06	M.UbaF01ORFAP	58.571	m5C	GATC
Singleton #783	c_000000094617_38	RM_Type_II	MT	Type_II_MTases_FAM_2	1.2e-07
Singleton #784	c_000000094675_1	RM_Type_II	MT	Type_II_MTases_FAM_2	5.8e-58	M.UviOL1ORFCP	57.198	m5C	GDGCHC
Singleton #785	c_000000094677_3	RM_Type_II	MT	Type_II_MTases_FAM_24	2.9e-54
Singleton #786	c_000000094694_8	RM_Type_II	MT	Type_II_MTases_FAM_13	1.5e-10
Singleton #786	c_000000094694_9	RM_Type_II	MT	Type_II_MTases_FAM_13	1.2e-41
Singleton #786	c_000000094694_10	RM_Type_II	MT	Type_II_MTases_FAM_13	6e-11
Singleton #787	c_000000094719_30	RM_Type_II	MT	Type_II_MTases_FAM_2	1.8e-11
Singleton #787	c_000000094719_31	RM_Type_II	MT	Type_II_MTases_FAM_2	7.6e-20	M2.Fli6794ORF2225P	62.162	m5C
Singleton #788	c_000000094899_1	RM_Type_II	MT	Type_II_MTases_FAM_2	3e-20	M.Uph13359ORFAP	76.506	m5C
Singleton #789	c_000000094961_66	RM_Type_II	MT	Type_II_MTases_FAM_0	1.2e-12
Singleton #79	c_000000010413_32	RM_Type_II	MT	Type_II_MTases_FAM_2	0.058
Singleton #790	c_000000095013_185	RM_Type_II	MT	Type_II_MTases_FAM_2	1.2e-09
Singleton #791	c_000000095073_13	RM_Type_II	MT	Type_II_MTases_FAM_1	7.1e-58
Singleton #791	c_000000095073_20	RM_Type_II	MT	Type_II_MTases_FAM_11	3.1e-100	M.Ota2011ORF92P	74.419		GAATTC
Singleton #792	c_000000095295_18	RM_Type_I	RE	Type_I_REases_FAM_2.einsi_trimmed	1.5e-21
Singleton #793	c_000000095311_7	RM_Type_I	RE	Type_I_REases_FAM_2.einsi_trimmed	4.3e-07
Singleton #794	c_000000095341_6	RM_Type_II	MT	Type_II_MTases_FAM_4	2e-38
Singleton #795	c_000000095419_4	RM_Type_I	SP	Type_I_S_06	7e-61
Singleton #795	c_000000095419_1	RM_Type_I	MT	Type_I_MTases_FAM_0	4.6e-169	M.DhyAcRS1ORF6245P	75.269	m6A
Singleton #796	c_000000095475_7	RM_Type_II	MT	Type_II_MTases_FAM_1	1.4e-10
Singleton #796	c_000000095475_9	RM_Type_II	MT	Type_II_MTases_FAM_1	3.1e-17	M.StpORF2525P	55.556	m4C	CGCG
Singleton #797	c_000000095476_27	RM_Type_II	MT	Type_II_MTases_FAM_19	0.0017
Singleton #797	c_000000095476_28	RM_Type_II	MT	Type_II_MTases_FAM_1	6.5e-22
Singleton #797	c_000000095476_26	RM_Type_II	MT	Type_II_MTases_FAM_1	4.4e-10	M.MjaV	54.545	m4C	GTAC
Singleton #798	c_000000095617_12	RM_Type_II	MT	Type_II_MTases_FAM_0	8.9e-09
Singleton #798	c_000000095617_11	RM_Type_II	MT	Type_II_MTases_FAM_0	7.6e-44	M.SphCRM1ORF148P	61.638	m5C
Singleton #799	c_000000095640_9	RM_Type_II	MT	Type_II_MTases_FAM_1	0.01	M.OspHL35ORFBP	56.14		AAGCTT
Singleton #8	c_000000001804_1	RM_Type_I	SP	Type_I_S_52	8.7e-66	S.Psp88II	64.212		CAAYNNNNNNNGTTA
Singleton #80	c_000000010587_13	RM_Type_II	MT	Type_II_MTases_FAM_7	2.8e-07	M.Dac11109II	57.568	m4C	GTAC
Singleton #800	c_000000095641_42	RM_Type_II	MT	Type_II_MTases_FAM_1	3.3e-56
Singleton #801	c_000000095784_12	RM_Type_II	MT	Type_II_MTases_FAM_42	0.00068
Singleton #802	c_000000096096_2	RM_Type_I	MT	Type_I_MTases_FAM_1	3.5e-59	M.Oho17368ORF3274P	83.178	m6A
Singleton #802	c_000000096096_3	RM_Type_I	MT	Type_I_MTases_FAM_1	4.9e-83	M.Oho17368ORF3274P	83.146	m6A
Singleton #802	c_000000096096_5	RM_Type_I	SP	Type_I_S_01	4.6e-21	S1.Afl52984ORF11465P	68.421
Singleton #803	c_000000096100_9	RM_Type_I	MT	Type_I_MTases_FAM_0	3e-171	M.DtoTol2ORF37340P	79.58	m6A
Singleton #803	c_000000096100_4	RM_Type_I	SP	Type_I_S_06	2.2e-50	S.AspTRM5ORF375P	58.12
Singleton #804	c_000000096123_1	RM_Type_II	MT	Type_II_MTases_FAM_2	1.4e-07
Singleton #805	c_000000096150_3	RM_Type_II	MT	Type_II_MTases_FAM_2	1.9e-28	M.UbaF01ORFAP	97.619	m5C	GATC
Singleton #805	c_000000096150_4	RM_Type_II	MT	Type_II_MTases_FAM_2	8.9e-10	M.UbaF01ORFAP	98.734	m5C	GATC
Singleton #806	c_000000096169_11	RM_Type_II	MT	Type_II_MTases_FAM_2	1.1e-29	M.Uph13457ORFAP	68.75	m5C
Singleton #807	c_000000096195_4	RM_Type_II	MT	Type_II_MTases_FAM_28	3.6e-11	M.Pgl14TORF97P	74.815		GTNNAC
Singleton #808	c_000000096408_55	RM_Type_II	MT	Type_II_MTases_FAM_3	8e-38	M.EsaMGORFKP	61.338		GGATG
Singleton #809	c_000000096562_20	RM_Type_II	MT	Type_II_MTases_FAM_28	0.01
Singleton #81	c_000000010668_2	RM_Type_II	MT	Type_II_MTases_FAM_0	6.4e-29	M.Vme43I	65.426	m5C	GC
Singleton #810	c_000000097042_20	RM_Type_I	RE	Type_I_REases_FAM_2.einsi_trimmed	1.1e-14
Singleton #811	c_000000097042_39	RM_Type_II	MT	Type_II_MTases_FAM_8	5.9e-50	M.Uph13359ORFH2P	60.699
Singleton #812	c_000000097112_1	RM_Type_II	MT	Type_II_MTases_FAM_34	0.024
Singleton #813	c_000000097172_19	RM_Type_I	RE	Type_I_REases_FAM_2.einsi_trimmed	4e-12
Singleton #814	c_000000097219_46	RM_Type_I	RE	Type_I_REases_FAM_1.einsi_trimmed	1.5e-77	CakIP	73.394		GATNNNNNNNNTCGT
Singleton #815	c_000000097220_28	RM_Type_I	MT	Type_I_MTases_FAM_0	1.5e-169	M.DhyAcRS1ORF6245P	75.045	m6A
Singleton #815	c_000000097220_32	RM_Type_I	SP	Type_I_S_06	1.5e-18	S.Psp221II	62.712		GAAYNNNNCTC
Singleton #816	c_000000097329_5	RM_Type_II	MT	Type_II_MTases_FAM_0	0.0047
Singleton #817	c_000000097394_141	RM_Type_II	MT	Type_II_MTases_FAM_2	4.9e-08
Singleton #818	c_000000097413_9	RM_Type_II	RE	Type_II_REase06	8.4e-08
Singleton #819	c_000000097421_42	RM_Type_I	RE	Type_I_REases_FAM_2.einsi_trimmed	5e-26
Singleton #82	c_000000010737_1	RM_Type_I	RE	Type_I_REases_FAM_2.einsi_trimmed	5.4e-17
Singleton #820	c_000000097434_1	RM_Type_II	MT	Type_II_MTases_FAM_2	1.6e-09
Singleton #821	c_000000097461_5	RM_Type_I	RE	Type_I_REases_FAM_2.einsi_trimmed	1.2e-06
Singleton #821	c_000000097461_6	RM_Type_I	RE	Type_I_REases_FAM_2.einsi_trimmed	6.7e-09
Singleton #822	c_000000097506_3	RM_Type_II	MT	Type_II_MTases_FAM_0	3.5e-05
Singleton #822	c_000000097506_2	RM_Type_II	MT	Type_II_MTases_FAM_0	0.00074	M.Vme43I	58.427	m5C	GC
Singleton #823	c_000000097785_28	RM_Type_II	MT	Type_II_MTases_FAM_2	6.2e-09
Singleton #824	c_000000097809_12	RM_Type_II	RE	Type_II_REase06	3.3e-08
Singleton #825	c_000000097935_6	RM_Type_I	RE	Type_I_REases_FAM_2.einsi_trimmed	1.6e-09
Singleton #826	c_000000098272_3	RM_Type_II	MT	Type_II_MTases_FAM_0	0.0019
Singleton #827	c_000000098308_25	RM_Type_II	MT	Type_II_MTases_FAM_2	8.7e-11
Singleton #828	c_000000098363_93	RM_Type_II	MT	Type_II_MTases_FAM_4	1e-07	M.EsaRBORFCP	55.556	m4C	GGCC
Singleton #828	c_000000098363_95	RM_Type_II	MT	Type_II_MTases_FAM_4	1e-05	M.PphRSM4ORF166P	71.053	m4C	GGCC
Singleton #829	c_000000098363_111	RM_Type_II	MT	Type_II_MTases_FAM_1	1.9e-33	M.PasMC5ORF6265P	61.207
Singleton #83	c_000000011103_4	RM_Type_II	MT	Type_II_MTases_FAM_2	3.4e-06
Singleton #830	c_000000098363_126	RM_Type_I	RE	Type_I_REases_FAM_2.einsi_trimmed	1.6e-06
Singleton #831	c_000000098607_133	RM_Type_II	RE	Type_II_REase09	0.00011
Singleton #832	c_000000098900_35	RM_Type_II	MT	Type_II_MTases_FAM_2	0.00022
Singleton #833	c_000000098926_23	RM_Type_II	MT	Type_II_MTases_FAM_2	8e-10
Singleton #834	c_000000098952_11	RM_Type_II	MT	Type_II_MTases_FAM_2	1.4e-07
Singleton #835	c_000000098953_18	RM_Type_II	RE	Type_II_REase06	4.9e-10
Singleton #836	c_000000099218_10	RM_Type_I	MT	Type_I_MTases_FAM_0	7.4e-51	M.VniSFn1ORF3443P	82.273	m6A
Singleton #837	c_000000099218_21	RM_Type_I	RE	Type_I_REases_FAM_0.einsi_trimmed	2.9e-24	AsaAS03ORFBP	92.727
Singleton #837	c_000000099218_23	RM_Type_I	RE	Type_I_REases_FAM_0.einsi_trimmed	3e-27	AsaAS03ORFBP	83.007
Singleton #837	c_000000099218_22	RM_Type_I	RE	Type_I_REases_FAM_0.einsi_trimmed	4.1e-07	AspW12ORF6090P	93.548
Singleton #837	c_000000099218_24	RM_Type_I	RE	Type_I_REases_FAM_0.einsi_trimmed	3.8e-33	Vin23434ORFBP	92.8
Singleton #838	c_000000099219_40	RM_Type_II	MT	Type_II_MTases_FAM_0	0.058
Singleton #839	c_000000099423_46	RM_Type_II	RE	Type_II_REase06	5e-05
Singleton #84	c_000000011365_7	RM_Type_II	RE	Type_II_REase06	4.5e-06
Singleton #840	c_000000099484_7	RM_Type_II	MT	Type_II_MTases_FAM_2	0.0023
Singleton #841	c_000000099764_5	RM_Type_II	MT	Type_II_MTases_FAM_2	7.7e-07
Singleton #842	c_000000099888_1	RM_Type_II	MT	Type_II_MTases_FAM_2	1.4e-29
Singleton #843	c_000000099889_4	RM_Type_II	MT	Type_II_MTases_FAM_1	0.0041
Singleton #844	c_000000100182_1	RM_Type_II	MT	Type_II_MTases_FAM_2	9.1e-08
Singleton #845	c_000000100283_69	RM_Type_II	MT	Type_II_MTases_FAM_2	1.6e-10
Singleton #846	c_000000100311_28	RM_Type_I	RE	Type_I_REases_FAM_2.einsi_trimmed	1.3e-08
Singleton #847	c_000000100521_19	RM_Type_II	MT	Type_II_MTases_FAM_4	2.8e-61	M.UviOL2ORFBP	59.615
Singleton #848	c_000000100542_4	RM_Type_II	MT	Type_II_MTases_FAM_0	2.8e-33	M.SphCRM1ORF148P	53.942	m5C
Singleton #849	c_000000100574_13	RM_Type_I	RE	Type_I_REases_FAM_2.einsi_trimmed	2.1e-07
Singleton #85	c_000000011523_4	RM_Type_II	MT	Type_II_MTases_FAM_2	4.8e-08
Singleton #850	c_000000100596_4	RM_Type_I	RE	Type_I_REases_FAM_2.einsi_trimmed	1.4e-37	MspJAM1ORF1968P	57.541
Singleton #850	c_000000100596_5	RM_Type_I	RE	Type_I_REases_FAM_2.einsi_trimmed	5.8e-79	MspJAM1ORF1968P	65.48
Singleton #850	c_000000100596_2	RM_Type_I	SP	Type_I_S_03	4.3e-32	S.Pha52418ORF15240P	78.302
Singleton #851	c_000000100872_36	RM_Type_I	RE	Type_I_REases_FAM_2.einsi_trimmed	2.3e-06
Singleton #852	c_000000101283_198	RM_Type_I	RE	Type_I_REases_FAM_2.einsi_trimmed	5.5e-10
Singleton #853	c_000000101303_10	RM_Type_II	MT	Type_II_MTases_FAM_8	1.9e-43	M.Fpr95bORF9175P	63.235
Singleton #854	c_000000101512_17	RM_Type_II	MT	Type_II_MTases_FAM_2	4.3e-67	M.Sba29368ORF2365P	61.005	m5C
Singleton #855	c_000000101518_1	RM_Type_I	SP	Type_I_S_51	1.3e-28	S.Fco29810ORF3870P	51.471
Singleton #856	c_000000101718_10	RM_Type_II	MT	Type_II_MTases_FAM_2	1.3e-38	M.Uph13359ORFEP	77.922	m5C
Singleton #857	c_000000101877_19	RM_Type_II	MT	Type_II_MTases_FAM_2	1.9e-15	M.Uph13476ORFAP	70.0	m5C
Singleton #858	c_000000101878_25	RM_Type_II	MT	Type_II_MTases_FAM_1	0.041
Singleton #859	c_000000101914_4	RM_Type_I	MT	Type_I_MTases_FAM_1	1.8e-138	M.FenDK69ORF12900P	77.722	m6A
Singleton #86	c_000000011600_12	RM_Type_II	MT	Type_II_MTases_FAM_2	8.9e-07
Singleton #860	c_000000102016_6	RM_Type_II	MT	Type_II_MTases_FAM_21	0.0023
Singleton #861	c_000000102044_17	RM_Type_II	MT	Type_II_MTases_FAM_41	2e-05
Singleton #862	c_000000102321_26	RM_Type_I	RE	Type_I_REases_FAM_2.einsi_trimmed	9e-07
Singleton #863	c_000000102469_7	RM_Type_II	MT	Type_II_MTases_FAM_4	1.9e-05	M.PspF4M1ORF1630P	93.056		GGCC
Singleton #864	c_000000102495_2	RM_Type_II	MT	Type_II_MTases_FAM_8	5.3e-24	M.Uph13359ORFCP	67.0		CCCGGG
Singleton #864	c_000000102495_3	RM_Type_II	MT	Type_II_MTases_FAM_8	2.4e-45	M.Uph13359ORFI1P	61.538		CCCGGG
Singleton #865	c_000000102519_62	RM_Type_II	MT	Type_II_MTases_FAM_2	7.8e-08
Singleton #866	c_000000102753_1	RM_Type_II	MT	Type_II_MTases_FAM_0	0.00088
Singleton #867	c_000000102761_7	RM_Type_II	MT	Type_II_MTases_FAM_0	1.1e-09	M.Vme43I	65.591	m5C	GC
Singleton #868	c_000000102831_381	RM_Type_II	RE	Type_II_REase06	7.3e-08
Singleton #869	c_000000102863_4	RM_Type_II	MT	Type_II_MTases_FAM_2	1.1e-08
Singleton #869	c_000000102863_3	RM_Type_II	MT	Type_II_MTases_FAM_0	3.4e-08	M.Vme43I	70.787	m5C	GC
Singleton #87	c_000000011608_17	RM_Type_II	MT	Type_II_MTases_FAM_0	3.4e-23
Singleton #87	c_000000011608_16	RM_Type_II	MT	Type_II_MTases_FAM_0	0.0048	M.Vme43I	70.0	m5C	GC
Singleton #870	c_000000102911_9	RM_Type_II	MT	Type_II_MTases_FAM_0	1.9e-16	M.Vme43I	79.13	m5C	GC
Singleton #870	c_000000102911_10	RM_Type_II	MT	Type_II_MTases_FAM_0	8e-21	M.Vme43I	65.888	m5C	GC
Singleton #870	c_000000102911_11	RM_Type_II	MT	Type_II_MTases_FAM_0	0.0008	M.Vme43I	80.556	m5C	GC
Singleton #871	c_000000102930_3	RM_Type_II	MT	Type_II_MTases_FAM_19	0.023
Singleton #872	c_000000102994_7	RM_Type_II	MT	Type_II_MTases_FAM_2	1.7e-23	M.Uph13359ORFN2P	68.269	m5C	GATC
Singleton #873	c_000000103097_4	RM_Type_II	MT	Type_II_MTases_FAM_33	2e-20	M.AavQHB1ORF12165P	60.056
Singleton #873	c_000000103097_5	RM_Type_II	MT	Type_II_MTases_FAM_33	7.8e-06	M.SspTTNORF736P	66.667
Singleton #874	c_000000103187_18	RM_Type_II	MT	Type_II_MTases_FAM_2	5.9e-17
Singleton #875	c_000000103433_4	RM_Type_II	MT	Type_II_MTases_FAM_33	1.9e-05
Singleton #876	c_000000103680_60	RM_Type_I	RE	Type_I_REases_FAM_0.einsi_trimmed	1.3e-94	HspMM4ORF28390P	65.835
Singleton #877	c_000000104081_22	RM_Type_II	MT	Type_II_MTases_FAM_2	5.4e-05
Singleton #878	c_000000104163_61	RM_Type_II	MT	Type_II_MTases_FAM_2	0.0016
Singleton #879	c_000000104233_94	RM_Type_II	MT	Type_II_MTases_FAM_1	1e-21
Singleton #88	c_000000011608_77	RM_Type_II	MT	Type_II_MTases_FAM_28	0.028
Singleton #880	c_000000104271_1	RM_Type_II	MT	Type_II_MTases_FAM_2	3e-10	M.UbaF01ORFAP	87.234	m5C	GATC
Singleton #880	c_000000104271_2	RM_Type_II	MT	Type_II_MTases_FAM_2	3.2e-28	M.UbaF01ORFAP	98.473	m5C	GATC
Singleton #881	c_000000104273_8	RM_Type_II	MT	Type_II_MTases_FAM_17	2.6e-15
Singleton #882	c_000000104280_12	RM_Type_II	MT	Type_II_MTases_FAM_4	1.4e-15
Singleton #883	c_000000104573_2	RM_Type_I	RE	Type_I_REases_FAM_1.einsi_trimmed	1.2e-43	PspPLSVORFEP	94.262
Singleton #883	c_000000104573_1	RM_Type_I	RE	Type_I_REases_FAM_1.einsi_trimmed	3.3e-24	Ssp21906ORF1122P	87.692
Singleton #883	c_000000104573_3	RM_Type_I	RE	Type_I_REases_FAM_1.einsi_trimmed	8.7e-173	Ssp21906ORF1122P	93.069
Singleton #884	c_000000104589_14	RM_Type_II	MT	Type_II_MTases_FAM_42	0.024
Singleton #885	c_000000104727_46	RM_Type_II	MT	Type_II_MTases_FAM_1	3e-56
Singleton #886	c_000000104729_29	RM_Type_II	MT	Type_II_MTases_FAM_11	4.8e-46	M.OluOlv1ORF94P	87.333		GAATTC
Singleton #886	c_000000104729_30	RM_Type_II	MT	Type_II_MTases_FAM_11	1.5e-45	M.Ota2011ORF92P	69.036		GAATTC
Singleton #887	c_000000104781_8	RM_Type_II	MT	Type_II_MTases_FAM_2	0.052
Singleton #888	c_000000104786_14	RM_Type_I	RE	Type_I_REases_FAM_2.einsi_trimmed	4.1e-09
Singleton #889	c_000000104821_2	RM_Type_III	MT	Type_III_MTases_FAM_0	5.3e-104	M.Fbr15ORF2694P	69.095	m6A
Singleton #89	c_000000011623_25	RM_Type_I	RE	Type_I_REases_FAM_2.einsi_trimmed	5.5e-12
Singleton #890	c_000000104946_115	RM_Type_II	MT	Type_II_MTases_FAM_2	0.00052
Singleton #891	c_000000105121_12	RM_Type_II	MT	Type_II_MTases_FAM_2	1.3e-11	M.DvuORF1515P	66.234	m5C
Singleton #891	c_000000105121_14	RM_Type_II	MT	Type_II_MTases_FAM_2	1.5e-22	M.Uvi821320ORFAP	65.306	m5C
Singleton #892	c_000000105214_5	RM_Type_I	RE	Type_I_REases_FAM_2.einsi_trimmed	4.4e-44	HspA020ORF11240P	55.268
Singleton #892	c_000000105214_6	RM_Type_I	RE	Type_I_REases_FAM_2.einsi_trimmed	1.2e-77	PbaPla110ORF43820P	74.11
Singleton #893	c_000000105430_2	RM_Type_II	MT	Type_II_MTases_FAM_0	6.5e-12	M.SphCRM1ORF148P	50.943	m5C
Singleton #893	c_000000105430_3	RM_Type_II	MT	Type_II_MTases_FAM_0	5.2e-28	M.SphCRM1ORF148P	58.947	m5C
Singleton #893	c_000000105430_5	RM_Type_II	MT	Type_II_MTases_FAM_21	6.2e-06	M.SphCRM1ORF148P	71.698	m5C
Singleton #893	c_000000105430_6	RM_Type_II	MT	Type_II_MTases_FAM_0	6e-13	M.SphCRM1ORF148P	61.321	m5C
Singleton #894	c_000000105592_26	RM_Type_II	MT	Type_II_MTases_FAM_13	0.0024
Singleton #895	c_000000105721_59	RM_Type_II	MT	Type_II_MTases_FAM_6	3.1e-11
Singleton #896	c_000000105853_10	RM_Type_II	MT	Type_II_MTases_FAM_2	2.1e-24	M.EsaSS81ORFAP	64.706	m5C	GATC
Singleton #897	c_000000105876_265	RM_Type_II	MT	Type_II_MTases_FAM_2	2.9e-07
Singleton #898	c_000000105927_12	RM_Type_II	MT	Type_II_MTases_FAM_1	1.7e-05	M.Pph12024LORF28P	52.907		GACGC
Singleton #899	c_000000105928_23	RM_Type_II	MT	Type_II_MTases_FAM_1	8.6e-21
Singleton #9	c_000000002448_17	RM_Type_II	MT	Type_II_MTases_FAM_33	3.7e-13
Singleton #90	c_000000011710_21	RM_Type_II	RE	Type_II_REase06	3.6e-07
Singleton #900	c_000000105936_6	RM_Type_II	MT	Type_II_MTases_FAM_1	0.0019
Singleton #901	c_000000105959_38	RM_Type_II	MT	Type_II_MTases_FAM_3	5.5e-06	M.Pgl14TORF343P	57.6		GGATG
Singleton #902	c_000000105973_3	RM_Type_II	MT	Type_II_MTases_FAM_2	4e-05
Singleton #903	c_000000106086_86	RM_Type_II	MT	Type_II_MTases_FAM_2	3.9e-07
Singleton #904	c_000000106086_226	RM_Type_II	MT	Type_II_MTases_FAM_0	8.7e-11
Singleton #91	c_000000011726_26	RM_Type_II	MT	Type_II_MTases_FAM_6	9.3e-16
Singleton #92	c_000000011726_47	RM_Type_II	MT	Type_II_MTases_FAM_33	7e-05	Wsp6110ORFAP	96.447	m6A
Singleton #93	c_000000012014_34	RM_Type_II	MT	Type_II_MTases_FAM_2	5.5e-42	M.Nsp1247ORF5725P	52.841	m5C
Singleton #94	c_000000012049_9	RM_Type_II	MT	Type_II_MTases_FAM_2	1e-10	M.EsaSS136ORFAP	58.639	m5C	GATC
Singleton #94	c_000000012049_8	RM_Type_II	MT	Type_II_MTases_FAM_2	1.2e-31	M.EsaSS81ORFAP	63.978	m5C	GATC
Singleton #95	c_000000012317_90	RM_Type_II	MT	Type_II_MTases_FAM_2	0.00062
Singleton #96	c_000000012563_3	RM_Type_II	MT	Type_II_MTases_FAM_0	0.0058
Singleton #97	c_000000012584_8	RM_Type_II	MT	Type_II_MTases_FAM_5	3.5e-21
Singleton #98	c_000000012962_7	RM_Type_II	MT	Type_II_MTases_FAM_0	7.7e-18	M.SphCRM1ORF148P	68.992	m5C
Singleton #98	c_000000012962_9	RM_Type_II	MT	Type_II_MTases_FAM_0	4.2e-25	M.SphCRM1ORF148P	63.566	m5C
Singleton #98	c_000000012962_10	RM_Type_II	MT	Type_II_MTases_FAM_0	7.6e-10	M.SphCRM1ORF148P	61.905	m5C
Singleton #99	c_000000013079_148	RM_Type_II	MT	Type_II_MTases_FAM_1	1.4e-19
